# Supplementary material for: Trophic evolution in ornithopod dinosaurs revealed by dental wear
Source: Nat Commun. 2024 Aug 26;15:7330. doi: 10.1038/s41467-024-51697-9 (PMC11347701; doi:10.1038/s41467-024-51697-9)
Supplement: Supplementary file 4 — Supplementary Data 1 [file 41467_2024_51697_MOESM4_ESM.xlsx]

## Sheet: Crown and replacement data
taxon	Higher-level taxon	Age	estimated tooth replacement rate (day)	worn crown volume (mm3)for jaw qudrant	Body mass (kg) (estimated)	worn crown volume (mm3) for jaw qudrant/day	Body mass (kg) (estimated)	log10 body mass	log10 worn crown/day	daily worn crown/body mass*100	complete tooth crown volume (mm3) *estimated	Number of alveoli in one lower jaw quadrant	Total volume of complete crown per jaw quadrant (mm3)	log10 total volume of complete crown per jaw quadrant (mm3)	Mean enamel thickness on cutting edge (µm)	log10 mean enamel thickness on cutting edge (µm)	mean wear facet area (mm2) for one lower alveolus	mean wear facet area (mm2) for one lower jaw quadrant	log 10 mean wear facet area (mm2) for one lower jaw quadrant	wear facet angle relative to apicobasal axis on lower teeth	Height of daily worn crown per jaw quadrant (µm)	taxon
Edmontonia rugosidens	Ankylosauria	Late Cretaceous, late Campanian	279	960	2256	3.44086	2256	3.35334	0.536667	0.15252	200	18	3600	3.5563								Edmontonia
Hungarosaurus tormai	Ankylosauria	Late Cretaceous, Santonian	126	798	688	6.33333	688	2.83759	0.801632	0.920543	136.28	21	2861.88	3.45665	21.77	1.33786	21.64	454.44	2.65748	15	13.9366	Hungarosaurus
Pinacosaurus grangeri	Ankylosauria	Late Cretaceous, Santonian	73	20	1000	0.273973	1000	3	-0.562293	0.0273973	50	16	800	2.90309	39.09	1.59207						Pinacosaurus
Camptosaurus dispar	Ornithopoda	Late Jurassic, Kimmeridgian-Tithonian	75	8933.37	1323	119.112	1323	3.12156	2.07595	9.00314	1027.77	15	15416.5	4.18799	97.34	1.98829	35.53	532.95	2.72669	62.29	223.495	Camptosaurus
Dryosaurus altus	Ornithopoda	Late Jurassic, Kimmeridgian-Tithonian	60	2760.72	169	46.012	169	2.22789	1.66287	27.226	288.53	13	3750.89	3.57413	48.92	1.68949	18.43	239.59	2.37947	44.6	192.045	Dryosaurus
Tenontosaurus tilletti	Ornithopoda	Early Cretaceous, Albian	80	11682.6	1019	146.033	1019	3.00817	2.16445	14.331	1605.59	12	19267.1	4.28482	145.62	2.16322	128.05	1536.6	3.18656	41.41	95.0364	Tenontosaurus tilletti
Zalmoxes sp.	Ornithopoda	Late Cretaceous, Maastrichtian	90	1404.58	185	15.6	185	2.26717	1.19312	8.43243	388.45	11	4272.95	3.63073	86.67	1.93787	70.3	773.3	2.88835	39.49	20.1733	Zalmoxes
Mochlodon vorosi	Ornithopoda	Late Cretaceous, Santonian	140	1680	41	12	41	1.61278	1.07918	29.2683	290.81	10	2908.1	3.46361	44.53	1.64865	37.2	372	2.57054	40	32.2581	Mochlodon
Matheronodon provincialis	Ornithopoda	Late Cretaceous, late Campanian	120	37457.8	947	159.5	947	2.97635	2.20276	16.8427	9199.07	8	73592.6	4.86683	179	2.25285	314.19	2513.52	3.40028		63.4568	Matheronodon
Rhabdodon sp.	Ornithopoda	Late Cretaceous, Campanian-Maastrichtian	120	15389.2	947	171.2	947	2.97635	2.2335	18.0781	3377.76	11	37155.4	4.57002	59.2	1.77232	141.11	1552.21	3.19095	40.62	110.294	Rhabdodon
Iguanodon sp.	Ornithopoda	Early Cretaceous, Barremian	219	188624	4500	861	4500	3.65321	2.935	19.1333	12472	22	274384	5.43836	101.39	2.006	184.46	4058.12	3.60832	37.43	212.167	Iguanodon
Hypsilophodon foxii	Genasauria	Early Cretaceous, late Barremian	64	620.05	24.1	8.34	24.1	1.38202	0.921166	34.6058	61.84	15	927.6	2.96736	44.88	1.65205	9.3	139.5	2.14457	37.33	59.7849	Hypsilophodon
Edmontosaurus sp.	Ornithopoda	Late Cretaceous, Maastrichtian	50	168000	6610	3360	6610	3.8202	3.52634	50.8321	4000	42	168000	5.22531	155	2.19033	184.52	7749.84	3.88929	26	433.557	Edmontosaurus
Maiasaura sp.	Ornithopoda	Late Cretaceous, Campanian	78	159600	3656	2046.15	3656	3.56301	3.31094	55.967	3800	42	159600	5.20303								Maiasaura
Triceratops sp.	Ceratopsia	Late Cretaceous, Maastrichtian	83	65720	12000	791.807	12000	4.07918	2.89862	6.59839	2650	26	68900	4.83822								Triceratops
Thescelosaurus sp.	Genasauria	Late Cretaceous, Maastrichtian	54	283	108	5.24074	108	2.03342	0.719393	4.85254	35.46	20	709.2	2.85077	37.85	1.57807	8.43	168.6	2.22686	46.8	31.0839	Thescelosaurus
Othnielosaurus sp.	Ornithischia	Late Jurassic, Kimmeridgian-Tithonian					16.5	1.21748				13					7.52	97.76	1.99016	19.5		Nanosaurus/Othnielosaurus
Cumnoria prestwichii	Ornithopoda	Late Jurassic, Kimmeridgian					185	2.26717				14					56.62	792.68	2.8991	63.5		Cumnoria
Owenodon hoggii	Ornithopoda	Early Cretaceous, Berriasian		7444.93			185	2.26717				13					49.59	644.67	2.80934	37.67		Owenodon
Convolosaurus marri	Ornithopoda	Early Cretaceous, Aptian		1087.9			150	2.17609				11					25.06	275.66	2.44037	40.96		Convolosaurus
Dysalotosaurus lettowvorbecki	Ornithopoda	Late Jurassic, Kimmeridgian-Tithonian
Tenontosaurus dossi	Ornithopoda	Early Cretaceous, late Aptian

## Sheet: Correlation and significance
Correlation values of the compared dental variables and their statistical significance
p: p-value, significant results (p < 0.01) are shown in bold
log10 wear facet area in one jaw quadrant vs log10 body mass (Ornithopoda only)
corr: 0.85 , p < 0.01 (significant)
log10 daily worn crown vs log10 body mass (All taxa)
corr: 0.59 , p = 0.016233 (not significant)
log10 daily wear rate vs log10 body mass (Ornithopoda only)
corr: 0.95 , p < 0.01 (significant)
log10 total complete tooth crown volume per jaw quadrant vs log10 daily wear rate (Ornithopoda only)
corr: 0.93 , p < 0.01 (significant)
log10 total complete tooth crown volume per jaw quadrant vs log10 body mass (All taxa)
corr: 0.75 , p < 0.01 (significant)
log10 total complete tooth crown volume per jaw quadrant vs log10 body mass (Ornithopoda only)
corr: 0.93 , p < 0.01 (significant)
log10 daily wear rate vs enamel thickness (All taxa)
corr: 0.72 , p < 0.01 (significant)
log10 total complete tooth crown volume per jaw quadrant vs mean enamel thickness (All taxa)
corr: 0.76 , p < 0.01 (significant)
log10 total crown volume per jaw quadrant vs mean enamel thickness (Ornithopoda only)
corr: 0.63, p = 0.069209 (not significant)
log10 daily wear rate vs enamel thickness (All taxa)
corr: 0.72 , p < 0.01 (significant)
log10 daily wear rate vs enamel thickness (Ornithopoda only)
corr: 0.58, p = 0.022252 (not significant)
