# Supplementary material for: Trophic evolution in ornithopod dinosaurs revealed by dental wear
Source: Nat Commun. 2024 Aug 26;15:7330. doi: 10.1038/s41467-024-51697-9 (PMC11347701; doi:10.1038/s41467-024-51697-9)
Supplement: Supplementary file 5 — Supplementary Data 2 [file 41467_2024_51697_MOESM5_ESM.xlsx]

## Sheet: Munka1
Taxon	Institute/location	Catalogue number	wear facet angle relative to apicobasal axis	wear facet area (mm2) before rescaling	tooth crown volume (mm3) before rescaling	tooth crown volume (mm3) after rescaling	calculated volume (mm3) of most worn crown	% of worn crown volume/complete crown volume (max with green)	Number of alveoli in one lower jaw quadrant	Total volume of worn crown per jaw quadrant (mm3)
Zalmoxes	MAFI	V.13514b			136.386	388.452					DT		complete, unworn crown
	MTM	exhibition_1_lower	27	32.5263	1439.19						DT		worn maxillary tooth
	MTM	exhibition_2_upper	43.9	132.823	1670.1						DT		worn dentary tooth
	MTM	exhibition_3_lower	43.7	100.391	2121.46						DT		*ESTIMATION!
	MTM	R.2747_upper	46	55.7104	246.565						DT
	MAFI	V.13514a	38	37.6519	194.108						DT
	MAFI	V.13514c	39.3	73.3953	260.764	260.764	127.689	32.8711	11	1404.58	DT
	MAFI	V.13531a	46	109.14	1851.02						DT
	MAFI	V.13514d	30	33.3733	182.945						DT
	MAFI	V.13514e_upper	41	66.5217	278.987						DT
	MAFI	Ob_3073_A	40	61.4517	738.093						MX
			39.49	70.2985
Iguanodon	London	NHM_R364			12472	12472					DT
	London	NHM_R36500	57.4	370.076	5313.45						DT
	London	NHM_R6756	39	231.207	2913						DT
	London	NHM_R3428	47.5	107.797	870.027						DT
	London	NHM_R2394	30	217.115	2086.09						DT
	London	NHM_R4700	26	154.075	2016						DT
	London	NHM_R1895	30	155.242	2016.79						DT
	London	NHM_R1635	45	206.264	2330.67						DT
	London	NHM_R604	27	114.158	798.369	3898.21	8573.81	68.7444	22	188624	DT
	London	NHM_R2387	35	104.215	7140.49						DT
			37.4333	184.461
Matheronodon	Velaux	mx_tooth_complete			6911.39	9199.07					MX	*ESTIMATION!
	Velaux	mx_tooth_worn	30	314.191	4516.84	4516.84	4682.23	50.8989	8	37457.8	MX
			30	314.191
Tenontosaurus	USA/AMNH	AMNH3014			793.162	1605.59					DT
	USA/AMNH	AMNH3034	33.6	156.537	1633.66						DT
	USA/AMNH	AMNH33699	48.8	107.295	1883.34						DT
	USA/YPM	YPM5456_associated_tooth_3	32.1	121.583	2865.45						DT
	USA/YPM	YPM5456_associated_tooth_4	56	54.74	400.253						DT
	USA/YPM	YPM5456_associated_tooth_5	41	182.933	1881.54						DT
	USA/YPM	YPM5456_associated_tooth_6	60	176.724	1228.28						DT
	USA/YPM	YPM5456_associated_tooth_8	41.6	103.946	1291.11						DT
	USA/YPM	YPM5456_associated_tooth_9	36	89.7709	1954.06						DT
	USA/SMU	SMU76268	35	154.051	632.033	632.033	973.553	60.6354	12	11682.6	DT
	USA/SMU	SMU76267	30	132.916	468.175						DT
			41.41	128.05
Thescelosaurus	USA/YPM	YPM55487			35.4626	35.4626					DT
	USA/CMNH	CM90336	48	4.5122	4.78031	21.3131	14.1495	39.8998	20	282.99	DT
	USA/USMN	PAL427737	56	4.4223	14.87						DT
	USA/YPM	YPM8537	42	12.053	27.981						DT
	USA/YPM	YPM55488	26	11.4287	23.4263						DT
	USA/YPM	YPM55489	62	9.7253	23.617						DT
			46.8	8.4283
Hypsilophodon	London	NHM_R8367	39	4.2531	53.4192	61.8394					DT	*ESTIMATION!
	London	NHM_R5863 (tooth in dentary)	32	5.0078	10.2759						DT
	London	NHM_R8418	35	5.2023	47.7534						DT
	London	NHM_R5863 (broken tooth)	30	5.6208	6.73396						DT
	London	NHM_R192	43	15.1309	20.5024	20.5024	41.337	66.8457	15	620.054	DT
	London	NHM_R2477	36	19.9048	28.8254						DT
	London	NHM_R6372	48	3.2914	10.2489						DT
			37.3333	9.02633
Hypsilophodontid (USA-YPM)	USA/YPM	YPM55478	60	11.5272	30.4886						DT
	USA/YPM	YPM55480	58	4.7892	16.0287						DT
	USA/YPM	YPM55484	55	5.9531	9.69434						DT
			57.6667	7.42317
Owenodon	London	NHM_R2998			534.978	812.573					DT	*ESTIMATION!
	London	NHM_R2998	37	51.1911	239.886	239.886	572.687	70.4782	13	7444.93	DT
	London	NHM_R2998	44	58.9051	348.833
	London	NHM_R2998	32	38.6774	162.876						DT
			37.6667	49.5912
Convolosaurus	USA/SMU	SMU72316			74.3497	279.747					DT
	USA/SMU	SMU72316_isolated_worn_dentary_tooth_a	45	21.5781	123.469						DT
	USA/SMU	SMU72316_isolated_worn_dentary_tooth_b	42.9	41.747	180.847	180.847	98.9002	35.3535	11	1087.9	DT
	USA/SMU	SMU72316_izisolated_worn_dentary_tooth_c	34.9	4.2606	76.0588						DT
	USA/SMU	SMU72316_isolated_worn_dentary_tooth_d	36	29.9821	113.437						DT
	USA/SMU	SMU_I_AZI	46	27.7552	202.216						DT
			40.96	25.0646
Rhabdodon	Mechin	554			2791.1	2791.1					MX
	Mechin	797	70	113.272	974.435						MX
	Mechin	724	70	130.595	874.554	1245.21	1545.88	55.3862	11	17004.7	MX
	Cruzy	M269	67	38.1096	97.1785						MX
	Cruzy	M26	71.5	44.8877	802.605						MX
			69.625	81.7161
	Cruzy	MN227			997.823	3377.76					DT	*ESTIMATION!
	Cruzy	MN227	41	139.969	1365.32						DT
	Cruzy	MN227	39	187.759	1978.75	1978.75	1399.02	41.4184	11	15389.2	DT
	Mechin	506	44	45.6274	375.798						DT
	Mechin	508	39.04	188.119	2332.43						DT
	Cruzy	MN116	40.08	144.083	1845.97						DT
			40.624	141.112
Cumnoria	Oxford	J3303			197.759	227.218					MX	*ESTIMATION!
	Oxford	J3303	65	51.166	86.8552	86.8552	140.363	61.7746	14	1965.08	MX
			65	51.166
	Oxford	J3303 (left dentary tooth)			340.196	502.028					DT
	Oxford	J3303	60	66.907	601.086						DT
	Oxford	J3303	67	46.3294	461.101	461.101	40.9277	8.15247	14	572.988	DT
			63.5	56.6182
Dryosaurus	USA/YPM	YPM1876			152.258	288.535					DT	*ESTIMATION!
	USA/YPM	YPM1876	50	11.047	116.355						DT
	USA/YPM	YPM1876	56	14.0015	152						DT
	USA/CMNH	CM3392	41	20.491	71.0104						DT
	USA/CMNH	CM3392	41	20.8114	76.1715	76.1715	212.363	73.6006	13	2760.72	DT
	USA/CMNH	CM3392	35	25.7943	80.1962						DT
			44.6	18.429
Nanosaurus	USA/YPM	YPM9524			6.1334	18.9197					DT
	USA/YPM	YPM9523	59	7.52	15.5694	15.5694	3.3503	17.708			DT
			59	7.52
Camptosaurus	USA/USNM	USNM4697			778.545	1027.77					DT	*ESTIMATION!
	USA/USNM	USNM_V5818	68	30.0548	952.355						DT
	USA/USNM	USNM_V5818	60	61.7719	853.701						DT
	USA/USNM	USNM_V7081	75	22.5092	638.274						DT
	USA/USNM	USNM_V5819	71	33.5101	852.486						DT
	USA/USNM	USNM_V5819	63	30.221	1296.6						DT
	USA/YPM	YPM1880	50	20.8979	238.017						DT
	USA/YPM	YPM1880	49	49.7479	432.215	432.215	595.558	57.9464	15	8933.37	DT
			62.2857	35.5304
Bugenasaura	USA/YPM	YPM8098	33	9.2431	42.9204						DT
			33	9.2431
Laosaurus	USA/YPM	YPM1882	-	-	33.0415						DT
	USA/YPM	YPM1882	-	-	28.7771						DT
	USA/YPM	YPM1882	-	-	32.0148						DT
Othnielosaurus	USA/USNM	USNM_V5829			2.5735	3.75178					DT	*ESTIMATION!
	USA/USNM	USNM_V5829	20	4.5782	1.8731						DT
	USA/USNM	USNM_PAL412491	13	4.0387	3.0804	3.0804	0.671383	17.895			DT
	USA/YPM	YPM5748	23	4.1759	1.3733						DT
	USA/YPM	YPM7451	22	1.4495	0.468514						DT
			19.5	3.56058
