# Supplementary material for: Trophic evolution in ornithopod dinosaurs revealed by dental wear
Source: Nat Commun. 2024 Aug 26;15:7330. doi: 10.1038/s41467-024-51697-9 (PMC11347701; doi:10.1038/s41467-024-51697-9)
Supplement: Supplementary file 6 — Supplementary Data 3 [file 41467_2024_51697_MOESM6_ESM.xlsx]

## Sheet: 2D data
Taxon	Specimen	Catalogue number and analyzed area on the tooth	Feature number	Pit number	Scratch number	Pit%	Pit length	Pit width	Scratch length	Scratch width
Camptosaurus	1	USNM5818 - 1. area	62	60	2	96.7742	11.02	7.32	53.1	1.9
		USNM5818 - 2. area	77	74	3	96.1039	12.26	8.57	7.61	1.46
		average	69.5	67	2.5	96.439	11.64	7.945	30.355	1.68
		STD	7.5	7	0.5		0.62	0.625	22.745	0.22
	2	USNM5818 - 1. area	98	76	22	77.551	10.81	6.85	22.11	2.64
		USNM5818 - 2. area	101	94	7	93.0693	11.22	7.88	16.07	3.01
		USNM5818 - 3. area	110	101	9	91.8182	8.97	5.54	25.41	1.44
		average	103	90.3333	12.6667	87.4795	10.3333	6.75667	21.1967	2.36333
		STD	5.09902	10.5304	6.64998		0.978445	0.957578	3.86734	0.670141
	3	USNM7081 - 1. area	78	63	15	80.7692	12.95	9.23	36.22	1.45
		USNM7081 - 2. area	77	62	15	80.5195	13.33	9.84	23.56	1.25
		average	77.5	62.5	15	80.6444	13.14	9.535	29.89	1.35
		STD	0.5	0.5	0		0.19	0.305	6.33	0.1
	4	YMP7416 - 1. area	31	14	17	45.1613	14.6	7.04	56.34	3.68
		YMP7416 - 2. area	95	90	5	94.7368	9.84	6.05	43.59	2.32
		YMP7416 - 3. area	111	69	42	62.1622	8.48	5.61	44.54	1.6
		average	79	57.6667	21.3333	67.3534	10.9733	6.23333	48.1567	2.53333
		STD	34.564	32.0451	15.4128		2.62386	0.598015	5.79947	0.862451
	5	YPM1880 - 1. area	131	116	15	88.5496	4.54	2.71	66.41	2.24
		average	131	116	15	88.5496	4.54	2.71	66.41	2.24
		STD	0	0	0		0	0	0	0
	6	YPM1880 - 1. area	106	104	2	98.1132	8.96	5.83	13.22	2.98
		YPM1880 - 2. area	73	66	7	90.411	10.63	7.15	37.03	1.31
		YPM1880 - 3. area	86	85	1	98.8372	10.58	7.03	47.38	10.44
		average	88.3333	85	3.33333	95.7871	10.0567	6.67	32.5433	4.91
		STD	13.5728	15.5134	2.62467		0.775729	0.595987	14.3021	3.96929
	7	YPM1886 - 1. area	75	63	12	84	9.22	6.23	32.78	1.64
		YPM1886 - 2. area	93	91	2	97.8495	9.92	5.68	19.5	2.71
		YPM1886 - 3. area	133	124	9	93.2331	6.49	3.83	47.64	6.8
		average	100.333	92.6667	7.66667	91.6942	8.54333	5.24667	33.3067	3.71667
		STD	24.2395	24.931	4.18994		1.47978	1.02659	11.4941	2.22358
	8	YPM1886 - 1. area	72	67	5	93.0556	9.24	6.1	40.26	4.97
		YPM1886 - 2. area	73	58	15	79.4521	5.68	3	56.64	2.61
		YPM1886 - 3. area	60	53	7	88.3333	10.79	7.02	40.11	4.47
		average	68.3333	59.3333	9	86.947	8.57	5.37333	45.67	4.01667
		STD	5.90668	5.79272	4.32049		2.13927	1.71972	7.7572	1.01539
	9	YPM1886 - 1. area	106	101	5	95.283	9.86	6.76	17.85	3.7
		YPM1886 - 2. area	147	117	30	79.5918	8.97	5.03	14.7	2.13
		YPM1886 - 3. area	134	133	1	99.2537	7.85	5.28	35.46	8.54
		average	129	117	12	91.3762	8.89333	5.69	22.67	4.79
		STD	17.1075	13.0639	12.8323		0.822368	0.763457	9.13487	2.72802
	10	YPM1886 - 1. area	108	94	14	87.037	6.7	4.42	15.57	2.46
		YPM1886 - 2. area	89	77	12	86.5169	8.73	5.48	33.65	5.2
		YPM1886 - 3. area	105	85	20	80.9524	11.45	6.88	20.14	1.92
		YPM1886 - 4. area	59	50	9	84.7458	17.12	8.99	27.37	4.74
		average	90.25	76.5	13.75	84.813	11	6.4425	24.1825	3.58
		STD	19.4342	16.4393	4.02337		3.91471	1.71012	6.89766	1.41244
	11	YPM1886 - 1. area	125	110	15	88	10.88	5.96	15.04	2.47
		YPM1886 - 2. area	112	87	25	77.6786	6.77	4.15	34.61	1.94
		YPM1886 - 3. area	143	128	15	89.5105	8.63	4.96	15.3	2
		average	126.667	108.333	18.3333	85.063	8.76	5.02333	21.65	2.13667
		STD	12.7105	16.7796	4.71405		1.68042	0.740285	9.16472	0.236972
	12	YPM1886 - 1. area	92	78	14	84.7826	7.3	4.66	44.03	2.55
		YPM1886 - 2. area	107	97	10	90.6542	7.97	5.38	23.84	2.35
		YPM1886 - 3. area	124	115	9	92.7419	9.09	5.35	28.21	2.75
		YPM1886 - 4. area	90	77	13	85.5556	6.76	4.27	57.55	3.22
		average	103.25	91.75	11.5	88.4336	7.78	4.915	38.4075	2.7175
		STD	13.6634	15.6105	2.06155		0.869339	0.470771	13.3627	0.322752
	13	YPM7416 - 1. area	34	17	17	50	8.18	4.95	85.53	3.76
		YPM7416 - 2. area	61	47	14	77.0492	10.2	6.53	32.13	1.87
		YPM7416 - 3. area	14	8	6	57.1429	24.41	11.58	110.18	19.28
		average	36.3333	24	12.3333	61.3973	14.2633	7.68667	75.9467	8.30333
		STD	19.2585	16.6733	4.6428		7.22201	2.82756	32.5764	7.79993
	14	YPM7416 - 1. area	37	22	15	59.4595	12.86	8.39	78.43	4.94
		YPM7416 - 2. area	40	33	7	82.5	9.29	5.13	77.49	5.18
		YPM7416 - 3. area	60	52	8	86.6667	8	5.32	57.74	4.65
		average	45.6667	35.6667	10	76.2087	10.05	6.28	71.22	4.92333
		STD	10.2089	12.3918	3.55903		2.05558	1.49401	9.53952	0.216692
	15	USNM5819 - 1. area	77	74	3	96.1039	14.85	8.97	22.69	4.9
		average	77	74	3	96.1039	14.85	8.97	22.69	4.9
		STD	0	0	0		0	0	0	0
	16	USNM5819 - 1. area	106	103	3	97.1698	10.4	7.41	38.86	6.28
		USNM5819 - 2. area	107	98	9	91.5888	10.11	6.42	10.11	1.81
		average	106.5	100.5	6	94.3793	10.255	6.915	24.485	4.045
		STD	0.5	2.5	3		0.145	0.495	14.375	2.235
Convolosaurus	17	SMU.72316 - 1. area	82	39	43	47.561	4.93	3.23	31.08	1.6
		SMU.72316 - 2. area	104	28	76	26.9231	8.61	4.79	44.76	1.54
		SMU.72316 - 3. area	111	65	46	58.5586	7.91	4.21	49.55	1.61
		average	99	44	55	44.3475	7.15	4.07667	41.7967	1.58333
		STD	12.3558	15.5134	14.8997		1.59558	0.643808	7.82608	0.0309121
	18	SMU.I-AZI - 1. area	57	46	11	80.7018	10.97	7.24	37.16	4.6
		SMU.I-AZI - 2. area	40	30	10	75	10.96	6.95	38.43	4.8
		average	48.5	38	10.5	77.8509	10.965	7.095	37.795	4.7
		STD	8.5	8	0.5		0.005	0.145	0.635	0.1
	19	SMU.72316 - 1. area	89	63	26	70.7865	9.83	5.63	26.61	1.45
		SMU.72316 - 2. area	81	63	18	77.7778	10.71	6.07	32.7	2.96
		average	85	63	22	74.2821	10.27	5.85	29.655	2.205
		STD	4	0	4		0.44	0.22	3.045	0.755
	20	SMU.72316 - 1. area	76	36	40	47.3684	14.31	7.22	32.31	2.18
		SMU.72316 - 2. area	83	30	53	36.1446	8.29	5.02	59.15	1.71
		average	79.5	33	46.5	41.7565	11.3	6.12	45.73	1.945
		STD	3.5	3	6.5		3.01	1.1	13.42	0.235
	21	SMU.72316 - 1. area	70	25	45	35.7143	11.17	6.96	32.79	1.78
		SMU.72316 - 2. area	101	85	16	84.1584	9.95	5.61	17.48	1.86
		average	85.5	55	30.5	59.9364	10.56	6.285	25.135	1.82
		STD	15.5	30	14.5		0.61	0.675	7.655	0.04
	22	SMU.72316 - 1. area	109	87	22	79.8165	9.17	5.65	17.15	1.73
		SMU.72316 - 2. area	76	67	9	88.1579	10.74	5.89	21.72	1.52
		average	92.5	77	15.5	83.9872	9.955	5.77	19.435	1.625
		STD	16.5	10	6.5		0.785	0.12	2.285	0.105
	23	SMU.72316 - 1. area	104	65	39	62.5	9.46	5.74	36.06	1.54
		SMU.72316 - 2. area	104	56	48	53.8462	8.75	4.81	49.1	1.09
		average	104	60.5	43.5	58.1731	9.105	5.275	42.58	1.315
		STD	0	4.5	4.5		0.355	0.465	6.52	0.225
	24	SMU.72316 - 1. area	86	22	64	25.5814	10.39	5.86	31.6	1.34
		SMU.72316 - 2. area	101	36	65	35.6436	8.68	4.14	34.99	1.48
		average	93.5	29	64.5	30.6125	9.535	5	33.295	1.41
		STD	7.5	7	0.5		0.855	0.86	1.695	0.07
	25	SMU.72316 - 1. area	42	32	10	76.1905	19.38	11.6	27.48	1.68
		average	42	32	10	76.1905	19.38	11.6	27.48	1.68
		STD	0	0	0		0	0	0	0
Cumnoria	26	OXFUM1.3303 - 1. area	79	43	36	54.4304	7.81	4.28	19.61	1.3
		OXFUM1.3303 - 2. area	62	32	30	51.6129	10.02	5.28	29.73	2.16
		average	70.5	37.5	33	53.0216	8.915	4.78	24.67	1.73
		STD	8.5	5.5	3		1.105	0.5	5.06	0.43
	27	OXFUM1.3303 - 1. area	95	41	54	43.1579	7.2	4.35	31.87	1.55
		average	95	41	54	43.1579	7.2	4.35	31.87	1.55
		STD	0	0	0		0	0	0	0
	28	OXFUM1.3303 - 1. area	83	19	64	22.8916	11.63	6.51	45.27	1.82
		average	83	19	64	22.8916	11.63	6.51	45.27	1.82
		STD	0	0	0		0	0	0	0
Dryosaurus	29	CM3392 - 1. area	84	58	26	69.0476	12.39	7.6	32.34	2.19
		CM3392 - 2. area	96	67	29	69.7917	14.2	9.29	34.93	2.23
		average	90	62.5	27.5	69.4196	13.295	8.445	33.635	2.21
		STD	6	4.5	1.5		0.905	0.845	1.295	0.02
	30	CM3392 - 1. area	126	81	45	64.2857	12.16	7.75	30.1	1.53
		average	126	81	45	64.2857	12.16	7.75	30.1	1.53
		STD	0	0	0		0	0	0	0
	31	CM3392 - 1. area	87	56	31	64.3678	14.07	8.35	25.67	2.14
		CM3392 - 2. area	112	70	42	62.5	11.47	6.14	25.17	1.64
		CM3392 - 3. area	109	88	21	80.7339	9.65	5.85	31.74	1.73
		average	102.667	71.3333	31.3333	69.2006	11.73	6.78	27.5267	1.83667
		STD	11.1455	13.0979	8.57645		1.8138	1.11645	2.98626	0.217613
	32	CM3392 - 1. area	70	61	9	87.1429	15.25	8.76	34.68	2.68
		average	70	61	9	87.1429	15.25	8.76	34.68	2.68
		STD	0	0	0		0	0	0	0
	33	CM3392 - 1. area	35	31	4	88.5714	22.6	14.66	25.67	2.49
		CM3392 - 2. area	54	40	14	74.0741	17.39	10.52	40.94	2.69
		CM3392 - 3. area	80	67	13	83.75	7.66	4.54	16.23	5.77
		average	56.3333	46	10.3333	82.1318	15.8833	9.90667	27.6133	3.65
		STD	18.4451	15.2971	4.49691		6.19158	4.15417	10.181	1.50129
	34	CM3392 - 1. area	106	100	6	94.3396	7.01	4.62	13	1.51
		CM3392 - 2. area	115	88	27	76.5217	8.21	5.56	26.71	1.3
		average	110.5	94	16.5	85.4307	7.61	5.09	19.855	1.405
		STD	4.5	6	10.5		0.6	0.47	6.855	0.105
	35	CM3392 - 1. area	112	74	38	66.0714	9.77	6.47	28.64	1.13
		average	112	74	38	66.0714	9.77	6.47	28.64	1.13
		STD	0	0	0		0	0	0	0
	36	CM3392 - 1. area	102	64	38	62.7451	14.37	9.6	22.68	1.08
		CM3392 - 2. area	84	46	38	54.7619	19.46	12.06	39.95	1.51
		average	93	55	38	58.7535	16.915	10.83	31.315	1.295
		STD	9	9	0		2.545	1.23	8.635	0.215
	37	CM3392 - 1. area	108	68	40	62.963	11.77	7.59	28.13	1.36
		average	108	68	40	62.963	11.77	7.59	28.13	1.36
		STD	0	0	0		0	0	0	0
	38	CM3392 - 1. area	112	58	54	51.7857	15.11	10.15	25.67	1.33
		CM3392 - 2. area	104	48	56	46.1538	13.55	9.41	25.2	1.36
		average	108	53	55	48.9698	14.33	9.78	25.435	1.345
		STD	4	5	1		0.78	0.37	0.235	0.015
	39	CM3392 - 1. area	78	52	26	66.6667	17.39	10.64	30.46	1.62
		CM3392 - 2. area	65	59	6	90.7692	15.95	9.91	33.44	2.46
		average	71.5	55.5	16	78.7179	16.67	10.275	31.95	2.04
		STD	6.5	3.5	10		0.72	0.365	1.49	0.42
	40	CM3392 - 1. area	60	39	21	65	16.69	9.92	33.52	3.22
		CM3392 - 2. area	48	44	4	91.6667	16.11	10.35	8.78	1.37
		average	54	41.5	12.5	78.3333	16.4	10.135	21.15	2.295
		STD	6	2.5	8.5		0.29	0.215	12.37	0.925
	41	CM3392 - 1. area	73	46	27	63.0137	13.76	9.51	20.83	1.84
		CM3392 - 2. area	76	37	39	48.6842	12.51	7.23	37.16	1.98
		average	74.5	41.5	33	55.849	13.135	8.37	28.995	1.91
		STD	1.5	4.5	6		0.625	1.14	8.165	0.07
	42	CM3392 - 1. area	93	78	15	83.871	9.44	5.53	40.94	1.66
		CM3392 - 2. area	87	52	35	59.7701	14.62	8.98	16.23	1.31
		average	90	65	25	71.8205	12.03	7.255	28.585	1.485
		STD	3	13	10		2.59	1.725	12.355	0.175
	43	YPM1876 - 1. area	97	78	19	80.4124	10.92	6.72	18.82	1.76
		YPM1876 - 2. area	108	82	26	75.9259	9.96	6.3	22.52	1.47
		YPM1876 - 3. area	105	89	16	84.7619	12.1	7.32	16.36	1.74
		YPM1876 - 4. area	91	78	13	85.7143	10.84	7.19	32.44	2.45
		YPM1876 - 5. area	112	107	5	95.5357	7.51	4.53	23.07	2.1
		average	102.6	86.8	15.8	84.47	10.266	6.412	22.642	1.904
		STD	7.60526	10.8701	6.91086		1.53687	1.00788	5.48215	0.338384
	44	YPM1876 - 1. area	108	85	23	78.7037	9.43	5.87	21.82	1.54
		YPM1876 - 2. area	112	98	14	87.5	9.3	6.19	15.63	1.75
		YPM1876 - 3. area	51	46	5	90.1961	13.32	8.69	20.6	1.52
		YPM1876 - 4. area	61	53	8	86.8852	13.13	8.88	45.95	2.21
		average	83	70.5	12.5	85.8213	11.295	7.4075	26	1.755
		STD	27.2672	21.6391	6.87386		1.93172	1.38377	11.7492	0.277714
Hypsilophodon	45	NHMR192 - 1. area	65	55	10	84.6154	10.5	5.39	23.52	2.15
		average	65	55	10	84.6154	10.5	5.39	23.52	2.15
		STD	0	0	0		0	0	0	0
	46	NHMR192 - 1. area	32	27	5	84.375	12.51	7.28	32.62	4.24
		average	32	27	5	84.375	12.51	7.28	32.62	4.24
		STD	0	0	0		0	0	0	0
	47	NHMR2472 - 1. area	69	3	66	4.34783	6.69	3.4	52.44	1.46
		average	69	3	66	4.34783	6.69	3.4	52.44	1.46
		STD	0	0	0		0	0	0	0
	48	NHMR5863 - 1. area	80	36	44	45	5.88	3.07	55.23	1.93
		average	80	36	44	45	5.88	3.07	55.23	1.93
		STD	0	0	0		0	0	0	0
	49	NHMR5863 - 1. area	80	52	28	65	6.79	4.25	50.9	3.01
		average	80	52	28	65	6.79	4.25	50.9	3.01
		STD	0	0	0		0	0	0	0
	50	NHMR8367 - 1. area	22	15	7	68.1818	13.13	7.13	40.31	2.84
		average	22	15	7	68.1818	13.13	7.13	40.31	2.84
		STD	0	0	0		0	0	0	0
	51	NHMR8367 - 1. area	29	13	16	44.8276	9.74	4.91	59.24	2.01
		average	29	13	16	44.8276	9.74	4.91	59.24	2.01
		STD	0	0	0		0	0	0	0
	52	NHMR2471 - 1. area	89	38	51	42.6966	7.63	4.2	48.16	1.95
		NHMR2471 - 2. area	79	15	64	18.9873	9.56	5.22	51.22	1.7
		average	84	26.5	57.5	30.842	8.595	4.71	49.69	1.825
		STD	5	11.5	6.5		0.965	0.51	1.53	0.125
	53	NHMR2471 - 1. area	120	29	91	24.1667	4.85	2.91	34.75	1.37
		average	120	29	91	24.1667	4.85	2.91	34.75	1.37
		STD	0	0	0		0	0	0	0
	54	NHMR2477 - 1. area	109	73	36	66.9725	7.24	4.17	23.81	1.69
		NHMR2477 - 2. area	43	33	10	76.7442	12.15	6.18	37.39	2.49
		average	76	53	23	71.8583	9.695	5.175	30.6	2.09
		STD	33	20	13		2.455	1.005	6.79	0.4
	55	NHMR2477 - 1. area	54	50	4	92.5926	8.43	5.14	19.9	1.32
		average	54	50	4	92.5926	8.43	5.14	19.9	1.32
		STD	0	0	0		0	0	0	0
	56	NHMR2477 - 1. area	53	41	12	77.3585	12.22	6.92	27.25	2.24
		average	53	41	12	77.3585	12.22	6.92	27.25	2.24
		STD	0	0	0		0	0	0	0
	57	NHMR2477 - 1. area	62	37	25	59.6774	7.97	4.93	43.12	3.25
		average	62	37	25	59.6774	7.97	4.93	43.12	3.25
		STD	0	0	0		0	0	0	0
	58	NHMR6372 - 1. area	52	29	23	55.7692	10.57	5.37	31.35	1.88
		average	52	29	23	55.7692	10.57	5.37	31.35	1.88
		STD	0	0	0		0	0	0	0
	59	NHMR6372 - 1. area	96	81	15	84.375	7.13	4.54	30.54	2.26
		NHMR6372 - 2. area	84	67	17	79.7619	8.39	4.6	17.99	1.64
		average	90	74	16	82.0685	7.76	4.57	24.265	1.95
		STD	6	7	1		0.63	0.03	6.275	0.31
	60	NHMR8418 - 1. area	85	34	51	40	6.82	3.79	35.77	2.54
		average	85	34	51	40	6.82	3.79	35.77	2.54
		STD	0	0	0		0	0	0	0
Iguanodon	61	R1709 - 1. area	103	90	13	87.3786	7.31	4.36	31.43	2.54
		R1709 - 2. area	35	24	11	68.5714	8.06	4.3	41.94	2.99
		average	69	57	12	77.975	7.685	4.33	36.685	2.765
		STD	34	33	1		0.375	0.03	5.255	0.225
	62	R1709 - 1. area	66	38	28	57.5758	12.03	7.97	25.24	1.99
		R1709 - 2. area	35	11	24	31.4286	7.65	5.22	54.07	1.8
		R1709 - 3. area	82	67	15	81.7073	8.42	5.4	28.28	1.65
		average	61	38.6667	22.3333	56.9039	9.36667	6.19667	35.8633	1.81333
		STD	19.5107	22.8668	5.4365		1.90932	1.25609	12.9337	0.139124
	63	R1709 - 1. area	46	37	9	80.4348	8.01	4.63	56.57	2.08
		R1709 - 2. area	67	43	24	64.1791	10.25	5.78	39.3	1.41
		R1709 - 3. area	95	89	6	93.6842	8.16	5.04	43.9	2.76
		average	69.3333	56.3333	13	79.4327	8.80667	5.15	46.59	2.08333
		STD	20.0721	23.2283	7.87401		1.02243	0.475885	7.30252	0.55114
	64	R1709 - 1. area	141	65	76	46.0993	5.01	2.92	42.43	1.87
		R1709 - 2. area	161	102	59	63.354	4.01	2.52	36.26	1.85
		R1709 - 3. area	95	77	18	81.0526	5.01	3.36	52.51	4.92
		average	132.333	81.3333	51	63.502	4.67667	2.93333	43.7333	2.88
		STD	27.6325	15.4128	24.3447		0.471405	0.343058	6.69774	1.44252
	65	R1709 - 1. area	118	23	95	19.4915	5.86	3.7	32.51	1.57
		average	118	23	95	19.4915	5.86	3.7	32.51	1.57
		STD	0	0	0		0	0	0	0
	66	NHMR6756 - 1. area	93	21	72	22.5806	4.52	2.24	31.67	1.65
		NHMR6756 - 2. area	74	15	59	20.2703	18.04	7.26	37.84	1.96
		NHMR6756 - 3. area	74	24	50	32.4324	7.86	4.31	34.11	1.61
		NHMR6756 - 4. area	115	101	14	87.8261	6.95	4.53	37.92	2.39
		average	89	40.25	48.75	40.7774	9.3425	4.585	35.385	1.9025
		STD	16.8967	35.2234	21.5334		5.16781	1.78419	2.64008	0.31236
	67	NHMR1635 - 1. area	117	15	102	12.8205	5.57	3.38	30.12	1.12
		NHMR1635 - 2. area	92	20	72	21.7391	12.07	6.46	39.03	0.99
		NHMR1635 - 3. area	89	61	28	68.5393	5.03	2.95	48.18	2.99
		average	99.3333	32	67.3333	34.3663	7.55667	4.26333	39.11	1.7
		STD	12.5521	20.6074	30.3901		3.19901	1.56317	7.37318	0.91371
	68	NHMR1895 - 1. area	107	88	19	82.243	8.73	6.19	39.34	2.4
		NHMR1895 - 2. area	85	45	40	52.9412	12.34	6.85	42.05	1.64
		NHMR1895 - 3. area	110	24	86	21.8182	18.59	12.3	29.03	1.6
		NHMR1895 - 4. area	51	42	9	82.3529	12.29	8.02	33.14	2.09
		average	88.25	49.75	38.5	59.8388	12.9875	8.34	35.89	1.9325
		STD	23.573	23.4987	29.6184		3.55035	2.37837	5.11053	0.331465
	69	NHMR2382 - 1. area	37	34	3	91.8919	20.03	11.88	41.89	8.31
		NHMR2382 - 2. area	55	50	5	90.9091	17.14	9.22	36.68	7.09
		NHMR2382 - 3. area	65	22	43	33.8462	16.29	11.61	37.6	2.41
		NHMR2382 - 4. area	60	48	12	80	11	6.38	80.79	3.4
		average	54.25	38.5	15.75	74.1618	16.115	9.7725	49.24	5.3025
		STD	10.5682	11.3468	16.0838		3.26235	2.21542	18.3212	2.46101
	70	NHMR2387 - 1. area	26	19	7	73.0769	11.75	8.02	141.29	5.12
		NHMR2387 - 2. area	47	39	8	82.9787	13.34	7.64	45.08	3.76
		NHMR2387 - 3. area	56	46	10	82.1429	11.02	6.53	74.94	7.42
		NHMR2387 - 4. area	66	56	10	84.8485	9.03	5.57	66.34	9.57
		average	48.75	40	8.75	80.7617	11.285	6.94	81.9125	6.4675
		STD	14.7542	13.5462	1.29904		1.54875	0.961951	35.9633	2.21806
	71	NHMR2387 - 1. area	93	65	28	69.8925	12.54	6.8	44.54	2.78
		NHMR2387 - 2. area	95	61	34	64.2105	7.46	4.5	62.2	2.64
		NHMR2387 - 3. area	56	22	34	39.2857	17.34	8.75	51.33	2.92
		NHMR2387 - 4. area	78	42	36	53.8462	13.52	7.72	42.9	3.19
		average	80.5	47.5	33	56.8087	12.715	6.9425	50.2425	2.8825
		STD	15.5965	17.0953	3		3.52435	1.56985	7.59268	0.20327
	72	NHMR3428 - 1. area	25	21	4	84	21.82	12.33	72.83	2.8
		NHMR3428 - 2. area	61	37	24	60.6557	16.67	9.89	43.98	2.68
		NHMR3428 - 3. area	96	82	14	85.4167	12.37	6.85	36.17	2.87
		NHMR3428 - 4. area	80	40	40	50	11.14	5.45	35.81	2.74
		average	65.5	45	20.5	70.0181	15.5	8.63	47.1975	2.7725
		STD	26.4622	22.5499	13.2947		4.18682	2.672	15.1547	0.0704894
	73	NHMR36500 - 1. area	91	40	51	43.956	15.09	8.07	38.63	2.57
		NHMR36500 - 2. area	100	43	57	43	10.78	6.37	41.74	2.05
		NHMR36500 - 3. area	91	61	30	67.033	15.11	7.85	46.02	3.96
		average	94	48	46	51.3297	13.66	7.43	42.13	2.86
		STD	4.24264	9.27362	11.5758		2.03648	0.754895	3.02953	0.806267
	74	NHMR4700 - 1. area	48	29	19	60.4167	21.31	8.36	73.21	8.3
		NHMR4700 - 2. area	72	58	14	80.5556	15.15	8.56	50.65	3.98
		NHMR4700 - 3. area	39	32	7	82.0513	28.31	14.77	40.98	2.92
		NHMR4700 - 4. area	87	81	6	93.1034	13.31	8.02	44.2	7.54
		average	61.5	50	11.5	79.0317	19.52	9.9275	52.26	5.685
		STD	19.0329	21.1542	5.31507		5.87642	2.80248	12.5867	2.28208
	75	NHMR604 - 1. area	73	30	43	41.0959	5.86	3.07	61	2.32
		NHMR604 - 2. area	64	9	55	14.0625	7.42	4.8	54	2.03
		NHMR604 - 3. area	81	30	51	37.037	3.89	2.14	64.57	2.52
		average	72.6667	23	49.6667	30.7318	5.72333	3.33667	59.8567	2.29
		STD	6.94422	9.89949	4.98888		1.44435	1.10219	4.39026	0.201163
	76	NHMR754 - 1. area	86	54	32	62.7907	8.79	5.85	35.44	1.49
		NHMR754 - 2. area	78	11	67	14.1026	6.78	3.19	41.86	1.4
		NHMR754 - 3. area	94	49	45	52.1277	4.83	3.23	20.89	1.39
		average	86	38	48	43.007	6.8	4.09	32.73	1.42667
		STD	6.53197	19.2007	14.4453		1.61673	1.24462	8.77281	0.0449691
Mochlodon vörösi	77	2016.1601a - 1. area	413.75	310.5	103.25	75.0453	11.2478	6.35277	71.1891	5.54108
		average	413.75	310.5	103.25	75.0453	11.2478	6.35277	71.1891	5.54108
		STD	0	0	0		0	0	0	0
	78	2016.1601b - 1. area	280	242.5	37.5	86.6071	13.8734	8.33232	113.77	8.13354
		average	280	242.5	37.5	86.6071	13.8734	8.33232	113.77	8.13354
		STD	0	0	0		0	0	0	0
	79	2016.962 - 1. area	472.75	389.5	83.25	82.3903	11.2644	6.72549	63.2958	4.87018
		average	472.75	389.5	83.25	82.3903	11.2644	6.72549	63.2958	4.87018
		STD	0	0	0		0	0	0	0
	80	PAL 2022.15.1. - 1. area	498.75	428	70.75	85.8145	12.5233	7.45436	74.759	5.2429
		average	498.75	428	70.75	85.8145	12.5233	7.45436	74.759	5.2429
		STD	0	0	0		0	0	0	0
	81	PAL 2022.16.1. - 1. area	359.6	298	61.6	82.8699	13.0865	7.44773	67.573	4.35335
		average	359.6	298	61.6	82.8699	13.0865	7.44773	67.573	4.35335
		STD	0	0	0		0	0	0	0
Owenodon	82	NHMR2998 - 1. area	91	66	25	72.5275	8.96	4.79	41.83	3.42
		NHMR2998 - 2. area	100	78	22	78	11.66	6.32	32.29	2.29
		NHMR2998 - 3. area	73	47	26	64.3836	16.55	8.76	37.16	2.56
		average	88	63.6667	24.3333	71.637	12.39	6.62333	37.0933	2.75667
		STD	11.225	12.7628	1.69967		3.14131	1.63488	3.89497	0.481825
	83	NHMR2998 - 1. area	99	92	7	92.9293	10.48	5.73	17.51	3.16
		average	99	92	7	92.9293	10.48	5.73	17.51	3.16
		STD	0	0	0		0	0	0	0
	84	NHMR2998 - 1. area	87	70	17	80.4598	13.32	6.44	28.75	3.82
		NHMR2998 - 2. area	100	93	7	93	6.95	4.29	39.43	2.53
		average	93.5	81.5	12	86.7299	10.135	5.365	34.09	3.175
		STD	6.5	11.5	5		3.185	1.075	5.34	0.645
	85	NHMR2998 - 1. area	82	68	14	82.9268	13.89	7.28	39.76	3.9
		NHMR2998 - 2. area	97	69	28	71.134	10.08	4.83	29.02	3.44
		average	89.5	68.5	21	77.0304	11.985	6.055	34.39	3.67
		STD	7.5	0.5	7		1.905	1.225	5.37	0.23
Rhabdodon	86	MN166 - 1. area	89	21	68	23.5955	10.41	4.7	46.31	1.82
		MN166 - 2. area	93	81	12	87.0968	10.99	5.97	35.03	4.57
		MN166 - 3. area	77	48	29	62.3377	15.76	8.77	31.05	2.34
		average	86.3333	50	36.3333	57.6766	12.3867	6.48	37.4633	2.91
		STD	6.79869	24.5357	23.4426		2.39703	1.70025	6.46311	1.19284
	87	MN227 - 1. area	78	32	46	41.0256	12.57	5.52	35.86	2.69
		MN227 - 2. area	81	60	21	74.0741	14.95	7.41	37.65	2.98
		MN227 - 3. area	95	68	27	71.5789	10.62	5.74	38.52	4.61
		average	84.6667	53.3333	31.3333	62.2262	12.7133	6.22333	37.3433	3.42667
		STD	7.4087	15.4344	10.6562		1.77062	0.843893	1.10738	0.845077
	88	Mechin_No.504 - 1. area	98	77	21	78.5714	10.72	6.22	37.88	3.24
		Mechin_No.504 - 2. area	100	57	43	57	9.65	5.14	46.24	2.93
		Mechin_No.504 - 3. area	101	70	31	69.3069	6.84	2.86	46.21	2.75
		average	99.6667	68	31.6667	68.2928	9.07	4.74	43.4433	2.97333
		STD	1.24722	8.28654	8.99383		1.63624	1.40057	3.93389	0.202375
	89	Mechin_No.506 - 1. area	78	59	19	75.641	14.4	7.92	31.4	5.44
		Mechin_No.506 - 2. area	83	66	17	79.5181	13.67	7.15	46.03	3.38
		Mechin_No.506 - 3. area	81	69	12	85.1852	11.8	5.67	21.55	3.23
		average	80.6667	64.6667	16	80.1148	13.29	6.91333	32.9933	4.01667
		STD	2.0548	4.18994	2.94392		1.09493	0.933679	10.0572	1.00831
	90	Mechin_No.724 - 1. area	91	67	24	73.6264	11.74	6.24	49.84	3.17
		Mechin_No.724 - 2. area	96	88	8	91.6667	12.35	7.36	36.67	3.44
		Mechin_No.724 - 3. area	85	71	14	83.5294	16.61	8.74	17.81	3.09
		average	90.6667	75.3333	15.3333	82.9408	13.5667	7.44667	34.7733	3.23333
		STD	4.49691	9.10433	6.59966		2.16632	1.02246	13.1448	0.149741
	91	Mechin_No.508 - 1. area	100	70	30	70	12.89	7.19	31.44	2.33
		Mechin_No.508 - 2. area	92	88	4	95.6522	13.45	8.88	22.44	4.07
		Mechin_No.508 - 3. area	96	82	14	85.4167	13.8	7.77	27.36	3.47
		average	96	80	16	83.6896	13.38	7.94667	27.08	3.29
		STD	3.26599	7.48331	10.7083		0.374789	0.701158	3.67957	0.721665
	92	Mechin_No.655 - 1. area	100	82	18	82	11.03	5.88	49.32	3.54
		Mechin_No.655 - 2. area	92	72	20	78.2609	13.54	6.94	30.44	3.34
		Mechin_No.655 - 3. area	94	79	15	84.0426	14.16	8.43	27.87	3.16
		Mechin_No.655 - 4. area	101	63	38	62.3762	9.02	5.15	46.58	2.37
		average	96.75	74	22.75	76.6699	11.9375	6.6	38.5525	3.1025
		STD	3.83243	7.31437	8.98262		2.052	1.23343	9.49089	0.443755
Tenontosaurus dossi	93	SMU_2 - 1. area	101	90	11	89.1089	7.69	4.77	81.07	4.31
		SMU_2 - 2. area	103	77	26	74.7573	5.99	3.6	82.85	2.41
		SMU_2 - 3. area	103	79	24	76.699	8.79	5.35	55.87	1.91
		average	102.333	82	20.3333	80.1884	7.49	4.57333	73.2633	2.87667
		STD	0.942809	5.71548	6.64998		1.15181	0.727843	12.3204	1.03387
	94	SMU.76268 - 1. area	102	57	45	55.8824	12.61	6.66	37.62	2.91
		SMU.76268 - 2. area	104	75	29	72.1154	13.35	7.76	31.36	2.75
		SMU.76268 - 3. area	103	77	26	74.7573	11.84	6.28	57.98	3.04
		average	103	69.6667	33.3333	67.585	12.6	6.9	42.32	2.9
		STD	0.816497	8.99383	8.34		0.616495	0.627588	11.3644	0.118603
	95	SMU.76267 - 1. area	102	85	17	83.3333	13.45	6.5	26.15	4.06
		SMU.76267 - 2. area	108	100	8	92.5926	11.72	6.84	23.06	2.72
		SMU.76267 - 3. area	101	81	20	80.198	13.92	8.12	21.46	3.69
		average	103.667	88.6667	15	85.3746	13.03	7.15333	23.5567	3.49
		STD	3.09121	8.17856	5.09902		0.945974	0.697488	1.94663	0.565037
	96	SMU.76269 - 1. area	105	68	37	64.7619	14.71	8.27	35	2.68
		SMU.76269 - 2. area	110	96	14	87.2727	11.97	6.76	28.33	4.17
		SMU.76269 - 3. area	107	70	37	65.4206	12.54	6.16	34.63	3.28
		average	107.333	78	29.3333	72.4851	13.0733	7.06333	32.6533	3.37667
		STD	2.0548	12.7541	10.8423		1.18046	0.887706	3.06079	0.612118
Tenontosaurus tilleti	97	YPM5456 - 1. area	108	84	24	77.7778	8.39	4.44	70.16	3.15
		YPM5456 - 2. area	98	73	25	74.4898	11.15	6.48	49.05	4.63
		YPM5456 - 3. area	99	60	39	60.6061	10.97	4.94	45.49	5.14
		YPM5456 - 4. area	102	57	45	55.8824	8.76	3.77	47.14	4.02
		average	101.75	68.5	33.25	67.189	9.8175	4.9075	52.96	4.235
		STD	3.89711	10.7819	9.01041		1.25099	0.998283	10.01	0.741367
	98	YPM5456 - 1. area	101	74	27	73.2673	9.84	4.86	61.3	4.37
		YPM5456 - 2. area	102	59	43	57.8431	8.67	3.93	50.58	4.14
		YPM5456 - 3. area	102	82	20	80.3922	10.62	5.33	46.67	3.94
		average	101.667	71.6667	30	70.5009	9.71	4.70667	52.85	4.15
		STD	0.471405	9.53357	9.62635		0.801374	0.581741	6.1846	0.175689
	99	YPM5456 - 1. area	101	60	41	59.4059	8.92	4.57	54.58	3.36
		YPM5456 - 2. area	94	75	19	79.7872	16.29	8.29	34.82	3.12
		YPM5456 - 3. area	93	67	26	72.043	12.17	6.13	53.54	5.19
		average	96	67.3333	28.6667	70.4121	12.46	6.33	47.6467	3.89
		STD	3.55903	6.12826	9.17727		3.01577	1.52525	9.07976	0.924446
	100	YPM5456 - 1. area	113	95	18	84.0708	8.25	4.59	20.26	2.9
		YPM5456 - 2. area	103	73	30	70.8738	9.55	4.51	30.59	4.44
		YPM5456 - 3. area	103	66	37	64.0777	8.53	3.87	54.97	3.11
		average	106.333	78	28.3333	73.0074	8.77667	4.32333	35.2733	3.48333
		STD	4.71405	12.3558	7.84573		0.558649	0.322215	14.5521	0.681876
	101	YPM5456 - 1. area	102	84	18	82.3529	9.63	5.1	60.05	5.93
		YPM5456 - 2. area	102	77	25	75.4902	9.79	5.13	56.74	5.22
		YPM5456 - 3. area	115	86	29	74.7826	9.44	4.99	43.94	3.75
		average	106.333	82.3333	24	77.5419	9.62	5.07333	53.5767	4.96667
		STD	6.12826	3.85861	4.54606		0.143062	0.0601849	6.94685	0.90783
	102	YPM5456 - 1. area	103	74	29	71.8447	7.36	4.01	60.49	3.62
		YPM5456 - 2. area	126	115	11	91.2698	9.13	5.18	60.61	4.02
		YPM5456 - 3. area	108	92	16	85.1852	10.07	5.61	34.15	4.08
		average	112.333	93.6667	18.6667	82.7666	8.85333	4.93333	51.75	3.90667
		STD	9.87702	16.7796	7.58654		1.12352	0.676083	12.4452	0.204179
	103	YPM5456 - 1. area	100	55	45	55	7.78	3.73	65.87	4.38
		YPM5456 - 2. area	90	45	45	50	8.37	4.25	59.55	4.52
		YPM5456 - 3. area	103	53	50	51.4563	9.3	4.57	51.48	3.4
		average	97.6667	51	46.6667	52.1521	8.48333	4.18333	58.9667	4.1
		STD	5.55778	4.32049	2.35702		0.625691	0.346153	5.88916	0.498264
Thescelosaurus	104	CM.90336 - 1. area	106	87	19	82.0755	8.39	4.83	34.66	3.03
		CM.90336 - 2. area	112	81	31	72.3214	8.23	4.09	37.66	3.91
		average	109	84	25	77.1985	8.31	4.46	36.16	3.47
		STD	3	3	6		0.08	0.37	1.5	0.44
	105	YPM55488 - 1. area	111	82	29	73.8739	11.43	5.28	33.26	3.31
		YPM55488 - 2. area	107	78	29	72.8972	11.49	5.76	25.55	3.51
		YPM55488 - 3. area	105	77	28	73.3333	10.4	5.54	27.19	2.98
		average	107.667	79	28.6667	73.3681	11.1067	5.52667	28.6667	3.26667
		STD	2.49444	2.16025	0.471405		0.500289	0.196186	3.31627	0.21853
	106	YPM55489 - 1. area	109	96	13	88.0734	12.44	7.07	40.13	3.78
		YPM55489 - 2. area	108	87	21	80.5556	11.35	5.73	25.63	3.88
		average	108.5	91.5	17	84.3145	11.895	6.4	32.88	3.83
		STD	0.5	4.5	4		0.545	0.67	7.25	0.05
	107	YPM57177 - 1. area	106	86	20	81.1321	8.87	4.48	18.64	3.24
		YPM57177 - 2. area	95	61	34	64.2105	10.84	5.47	21.89	2.8
		YPM57177 - 3. area	88	61	27	69.3182	11.95	6.19	17.27	2.37
		average	96.3333	69.3333	27	71.5536	10.5533	5.38	19.2667	2.80333
		STD	7.4087	11.7851	5.71548		1.27364	0.700999	1.93746	0.355184
	108	YPM7435 - 1. area	109	80	29	73.3945	9.62	5.34	35.92	3.08
		YPM7435 - 2. area	115	92	23	80	11.3	6.18	30.34	3.97
		average	112	86	26	76.6972	10.46	5.76	33.13	3.525
		STD	3	6	3		0.84	0.42	2.79	0.445
Zalmoxes	109	Zalmoxes_No266_20x - 1. area	83	52	31	62.6506	7.94	4.08	18.84	1.95
		Zalmoxes_No266_20x - 2. area	107	64	43	59.8131	7.87	3.96	17.18	2.32
		Zalmoxes_No266_20x - 3. area	94	78	16	82.9787	8.03	5.26	45.83	3.25
		Zalmoxes_No266_20x - 4. area	78	42	36	53.8462	8.52	4.93	23.69	2.14
		average	90.5	59	31.5	64.8221	8.09	4.5575	26.385	2.415
		STD	11.1467	13.4536	9.91211		0.254657	0.551651	11.4786	0.499525
	110	Zalmoxes_No312_20x - 1. area	119	62	57	52.1008	9.49	5.63	19.4	2
		Zalmoxes_No312_20x - 2. area	89	78	11	87.6404	8.99	5.56	26.77	3.04
		Zalmoxes_No312_20x - 3. area	88	44	44	50	12.95	6.77	27.07	2.82
		average	98.6667	61.3333	37.3333	63.2471	10.4767	5.98667	24.4133	2.62
		STD	14.3836	13.8884	19.362		1.76078	0.554637	3.54708	0.447512
	111	Zalmoxes.20x_dent.fog_2022-12 - 1. area	126	88	38	69.8413	7.4	4.03	27.18	2.9
		Zalmoxes.20x_dent.fog_2022-12 - 2. area	97	86	11	88.6598	9.29	5.49	26.41	4.6
		Zalmoxes.20x_dent.fog_2022-12 - 3. area	116	99	17	85.3448	8.44	5.28	21.61	2.51
		average	113	91	22	81.282	8.37667	4.93333	25.0667	3.33667
		STD	12.0277	5.71548	11.5758		0.772888	0.644481	2.46436	0.907389
	112	Zalmoxes.20x_mf.fog_FNS-7 - 1. area	80	67	13	83.75	8.72	4.7	33.84	2.61
		Zalmoxes.20x_mf.fog_FNS-7 - 2. area	115	49	66	42.6087	6.01	3.48	21.45	1.56
		Zalmoxes.20x_mf.fog_FNS-7 - 3. area	55	33	22	60	6.58	3.98	52.84	4.12
		average	83.3333	49.6667	33.6667	62.1196	7.10333	4.05333	36.0433	2.76333
		STD	24.608	13.8884	23.1565		1.1666	0.500755	12.9093	1.05072
	113	Zalmoxes.20_mf.fog_FNS-8 - 1. area	95	25	70	26.3158	12.73	5.83	34.46	1.84
		Zalmoxes.20_mf.fog_FNS-8 - 2. area	75	43	32	57.3333	5.21	3.41	28.61	1.85
		Zalmoxes.20_mf.fog_FNS-8 - 3. area	108	51	57	47.2222	6.11	3.45	26.36	1.86
		average	92.6667	39.6667	53	43.6238	8.01667	4.23	29.81	1.85
		STD	13.5728	10.873	15.7692		3.35302	1.13149	3.41394	0.00816497
	114	Zalmoxes.20x_mx.fog.nem.katalogizalt - 1. area	153	130	23	84.9673	6.3	4.03	31.91	3.52
		Zalmoxes.20x_mx.fog.nem.katalogizalt - 2. area	104	77	27	74.0385	6.55	3.86	37.28	3.23
		Zalmoxes.20x_mx.fog.nem.katalogizalt - 3. area	125	89	36	71.2	4.83	2.83	29.72	2.42
		average	127.333	98.6667	28.6667	76.7353	5.89333	3.57333	32.97	3.05667
		STD	20.0721	22.6912	5.4365		0.758786	0.530178	3.17607	0.465499
	115	Zalmoxes.20x_mx.fog_No.61_R.2447 - 1. area	49	23	26	46.9388	13.6	8.57	22.45	1.72
		Zalmoxes.20x_mx.fog_No.61_R.2447 - 2. area	72	51	21	70.8333	9.71	5.66	21.9	2.04
		Zalmoxes.20x_mx.fog_No.61_R.2447 - 3. area	82	55	27	67.0732	9.42	5.85	27.57	1.88
		average	67.6667	43	24.6667	61.6151	10.91	6.69333	23.9733	1.88
		STD	13.8163	14.2361	2.62467		1.9058	1.32927	2.55312	0.130639
	116	Zalmoxes_20x_No.190_dentale.fog - 1. area	119	28	91	23.5294	12.16	7.45	22.48	1.64
		Zalmoxes_20x_No.190_dentale.fog - 2. area	131	39	92	29.771	12.91	5.55	29.09	2.12
		Zalmoxes_20x_No.190_dentale.fog - 3. area	130	50	80	38.4615	8.89	5.47	26.59	2.63
		average	126.667	39	87.6667	30.5873	11.32	6.15667	26.0533	2.13
		STD	5.4365	8.98146	5.4365		1.74534	0.915108	2.72507	0.404228
	117	Zalmoxes_20x_NPS-1 - 1. area	50	28	22	56	11.38	6.35	54.6	5.28
		Zalmoxes_20x_NPS-1 - 2. area	67	24	43	35.8209	5.83	3.72	55.63	2.78
		Zalmoxes_20x_NPS-1 - 3. area	89	63	26	70.7865	7.22	4.16	35.84	2.59
		Zalmoxes_20x_NPS-1 - 4. area	128	98	30	76.5625	5.95	3.2	17.57	2.48
		Zalmoxes_20x_NPS-1 - 5. area	165	151	14	91.5152	6.58	3.95	29.34	2.44
		average	99.8	72.8	27	66.137	7.392	4.276	38.596	3.114
		STD	41.7584	47.4021	9.59166		2.05486	1.08518	14.7081	1.0894
Edmontosaurus	118	CM12101 - 1. area	105	40	65	38.0952	7.93	4.13	27.95	2.24
		average	105	40	65	38.0952	7.93	4.13	27.95	2.24
		STD	0	0	0		0	0	0	0
	119	CM12101 - 1. area	109	74	35	67.8899	5.78	3.61	34	1.41
		average	109	74	35	67.8899	5.78	3.61	34	1.41
		STD	0	0	0		0	0	0	0
	120	CM12101 - 1. area	104	48	56	46.1538	5.38	3.79	38.09	1.81
		average	104	48	56	46.1538	5.38	3.79	38.09	1.81
		STD	0	0	0		0	0	0	0
	121	YPM3273 - 1. area	100	63	37	63	5.44	3.35	24.59	1.23
		average	100	63	37	63	5.44	3.35	24.59	1.23
		STD	0	0	0		0	0	0	0
	122	YPM3273 - 1. area	91	68	23	74.7253	7.13	4.64	17.54	1.44
		average	91	68	23	74.7253	7.13	4.64	17.54	1.44
		STD	0	0	0		0	0	0	0
	123	YPM3273 - 1. area	104	98	6	94.2308	8.73	5.22	27.93	3.8
		average	104	98	6	94.2308	8.73	5.22	27.93	3.8
		STD	0	0	0		0	0	0	0
	124	YPM3273 - 1. area	108	104	4	96.2963	7.63	4.49	27.28	4.69
		average	108	104	4	96.2963	7.63	4.49	27.28	4.69
		STD	0	0	0		0	0	0	0
	125	YPM3273 - 1. area	79	53	26	67.0886	7.39	4.44	31.54	2.14
		average	79	53	26	67.0886	7.39	4.44	31.54	2.14
		STD	0	0	0		0	0	0	0
	126	USNM4737 - 1. area	59	58	1	98.3051	10.65	6.44	68.68	15.13
		average	59	58	1	98.3051	10.65	6.44	68.68	15.13
		STD	0	0	0		0	0	0	0
	127	USNM4737 - 1. area	80	62	18	77.5	7.27	4.44	16.47	1.64
		average	80	62	18	77.5	7.27	4.44	16.47	1.64
		STD	0	0	0		0	0	0	0
	128	USNM4737 - 1. area	95	61	34	64.2105	8.46	4.2	17.04	2.16
		average	95	61	34	64.2105	8.46	4.2	17.04	2.16
		STD	0	0	0		0	0	0	0
	129	USNM4737 - 1. area	72	39	33	54.1667	9.01	4.75	34.32	2.77
		average	72	39	33	54.1667	9.01	4.75	34.32	2.77
		STD	0	0	0		0	0	0	0
	130	USNM4737 - 1. area	81	31	50	38.2716	8.12	3.97	40.18	2.3
		average	81	31	50	38.2716	8.12	3.97	40.18	2.3
		STD	0	0	0		0	0	0	0
	131	USNM4737 - 1. area	125	82	43	65.6	7.27	4.32	17.03	1.87
		average	125	82	43	65.6	7.27	4.32	17.03	1.87
		STD	0	0	0		0	0	0	0
	132	USNM4737 - 1. area	131	83	48	63.3588	6.47	3.82	29.78	2.03
		average	131	83	48	63.3588	6.47	3.82	29.78	2.03
		STD	0	0	0		0	0	0	0
	133	USNM4737 - 1. area	129	79	50	61.2403	8.06	4.48	16.37	2.3
		average	129	79	50	61.2403	8.06	4.48	16.37	2.3
		STD	0	0	0		0	0	0	0
	134	USNM4737 - 1. area	141	97	44	68.7943	6.81	3.69	27.27	1.96
		average	129	79	50	61.2403	8.06	4.48	16.37	2.3
		STD	0	0	0		0	0	0	0
	135	USNMV4808 - 1. area	105	81	24	77.1429	10.06	5.64	42.22	2.23
		average	105	81	24	77.1429	10.06	5.64	42.22	2.23
		STD	0	0	0		0	0	0	0
	136	USNMV4808 - 1. area	115	64	51	55.6522	9.38	5.66	38.5	2
		average	115	64	51	55.6522	9.38	5.66	38.5	2
		STD	0	0	0		0	0	0	0
	137	USNMV4808 - 1. area	108	86	22	79.6296	7.78	4.14	37.58	3.48
		average	108	86	22	79.6296	7.78	4.14	37.58	3.48
		STD	0	0	0		0	0	0	0
	138	USNMV4808 - 1. area	103	63	40	61.165	5.04	3.1	37.29	2.14
		average	103	63	40	61.165	5.04	3.1	37.29	2.14
		STD	0	0	0		0	0	0	0
	139	USNMV4808 - 1. area	107	40	67	37.3832	6.4	3.66	30.58	2.44
		average	107	40	67	37.3832	6.4	3.66	30.58	2.44
		STD	0	0	0		0	0	0	0
Maiasaura	140	YPM22400 - 1. area	94	60	34	63.8298	13.1	6.99	21.38	1.44
		average	94	60	34	63.8298	13.1	6.99	21.38	1.44
		STD	0	0	0		0	0	0	0
	141	YPM22400 - 1. area	89	79	10	88.764	9.37	5.54	40.1	3.39
		average	89	79	10	88.764	9.37	5.54	40.1	3.39
		STD	0	0	0		0	0	0	0
	142	YPM22400 - 1. area	101	87	14	86.1386	8.7	5.09	28.07	3.4
		average	101	87	14	86.1386	8.7	5.09	28.07	3.4
		STD	0	0	0		0	0	0	0
	143	YPM22400 - 1. area	106	96	10	90.566	8.99	5.87	14.15	2.03
		average	106	96	10	90.566	8.99	5.87	14.15	2.03
		STD	0	0	0		0	0	0	0
Dysalotosaurus	144	GPIT-PV 1713-22 - 1. area	85	65	20	76.4706	8.47	4.76	65.66	3.08
		GPIT-PV 1713-22 - 2. area	104	97	7	93.2692	5.49	3.24	38.14	5.37
		average	94.5	81	13.5	84.8699	6.98	4	51.9	4.225
		STD	9.5	16	6.5		1.49	0.76	13.76	1.145
	145	GPIT-PV 1713-24 - 1. area	147	137	10	93.1973	5.56	3.56	36.75	4.73
		GPIT-PV 1713-24 - 2. area	166	154	12	92.7711	6.29	3.36	13.57	1.88
		GPIT-PV 1713-24 - 3. area	123	107	16	86.9919	7.01	3.88	27.31	2.03
		average	145.333	132.667	12.6667	90.9867	6.28667	3.6	25.8767	2.88
		STD	17.5942	19.4308	2.49444		0.591965	0.214165	9.51732	1.30958
	146	GPIT-PV 1713-25 - 1. area	62	57	5	91.9355	6.49	4.03	26.43	4.61
		average	62	57	5	91.9355	6.49	4.03	26.43	4.61
		STD	0	0	0		0	0	0	0
	147	GPIT-PV 1713-29 - 1. area	108	103	5	95.3704	9.18	5.79	26.61	2.82
		GPIT-PV 1713-29 - 2. area	146	124	22	84.9315	8.81	5.02	26.1	2.71
		GPIT-PV 1713-29 - 3. area	91	76	15	83.5165	10.74	6.62	24.43	2.29
		GPIT-PV 1713-29 - 4. area	115	111	4	96.5217	10.7	6.26	27.67	3.65
		average	115	103.5	11.5	90.085	9.8575	5.9225	26.2025	2.8675
		STD	19.9123	17.557	7.43303		0.872479	0.59843	1.1696	0.493172
	148	GPIT-PV 69062 - 1. area	122	120	2	98.3607	8.05	5.26	10.25	1.78
		GPIT-PV 69062 - 2. area	187	164	23	87.7005	6.53	3.49	17.22	2.79
		GPIT-PV 69062 - 3. area	121	92	29	76.0331	9.93	5.49	25.32	1.98
		average	143.333	125.333	18	87.3647	8.17	4.74667	17.5967	2.18333
		STD	30.8797	29.6348	11.5758		1.39064	0.893545	6.15806	0.436679
	149	GPIT-PV 69069 - 1. area	123	111	12	90.2439	5.5	3.66	37.4	3.21
		GPIT-PV 69069 - 2. area	182	175	7	96.1538	6.11	3.7	30.99	3.17
		average	152.5	143	9.5	93.1989	5.805	3.68	34.195	3.19
		STD	29.5	32	2.5		0.305	0.02	3.205	0.02
	150	GPIT-PV 72391 - 1. area	102	93	9	91.1765	7.97	4.61	37.83	6.82
		average	102	93	9	91.1765	7.97	4.61	37.83	6.82
		STD	0	0	0		0	0	0	0
	151	GPIT-PV 72391 - 1. area	75	59	16	78.6667	8.16	4.42	34.47	2.76
		GPIT-PV 72391 - 2. area	85	78	7	91.7647	9.03	5.36	46.59	5.62
		GPIT-PV 72391 - 3. area	104	101	3	97.1154	7.29	4.76	20.32	4.56
		average	88	79.3333	8.66667	89.1823	8.16	4.84667	33.7933	4.31333
		STD	12.0277	17.1723	5.4365		0.710352	0.388616	10.7354	1.18055

## Sheet: 2D data for R
Taxon	Specimen	Catalogue number	Feature number		Pit number		Scratch number		Pit%	Pit length		Pit width		Scratch length		Scratch width
			Mean	SD	Mean	SD	Mean	SD	Mean	Mean	SD	Mean	SD	Mean	SD	Mean	SD
Camptosaurus	1	USNM5818	69.5	7.5	67	7	2.5	0.5	96.439	11.64	0.62	7.945	0.625	30.355	22.745	1.68	0.22
	2	USNM5818	103	5.09902	90.3333	10.5304	12.6667	6.64998	87.4795	10.3333	0.978445	6.75667	0.957578	21.1967	3.86734	2.36333	0.670141
	3	USNM7081	77.5	0.5	62.5	0.5	15	0	80.6444	13.14	0.19	9.535	0.305	29.89	6.33	1.35	0.1
	4	YMP7416	79	34.564	57.6667	32.0451	21.3333	15.4128	67.3534	10.9733	2.62386	6.23333	0.598015	48.1567	5.79947	2.53333	0.862451
	5	YPM1880	131	0	116	0	15	0	88.5496	4.54	0	2.71	0	66.41	0	2.24	0
	6	YPM1880	88.3333	13.5728	85	15.5134	3.33333	2.62467	95.7871	10.0567	0.775729	6.67	0.595987	32.5433	14.3021	4.91	3.96929
	7	YPM1886	100.333	24.2395	92.6667	24.931	7.66667	4.18994	91.6942	8.54333	1.47978	5.24667	1.02659	33.3067	11.4941	3.71667	2.22358
	8	YPM1886	68.3333	5.90668	59.3333	5.79272	9	4.32049	86.947	8.57	2.13927	5.37333	1.71972	45.67	7.7572	4.01667	1.01539
	9	YPM1886	129	17.1075	117	13.0639	12	12.8323	91.3762	8.89333	0.822368	5.69	0.763457	22.67	9.13487	4.79	2.72802
	10	YPM1886	90.25	19.4342	76.5	16.4393	13.75	4.02337	84.813	11	3.91471	6.4425	1.71012	24.1825	6.89766	3.58	1.41244
	11	YPM1886	126.667	12.7105	108.333	16.7796	18.3333	4.71405	85.063	8.76	1.68042	5.02333	0.740285	21.65	9.16472	2.13667	0.236972
	12	YPM1886	103.25	13.6634	91.75	15.6105	11.5	2.06155	88.4336	7.78	0.869339	4.915	0.470771	38.4075	13.3627	2.7175	0.322752
	13	YPM7416	36.3333	19.2585	24	16.6733	12.3333	4.6428	61.3973	14.2633	7.22201	7.68667	2.82756	75.9467	32.5764	8.30333	7.79993
	14	YPM7416	45.6667	10.2089	35.6667	12.3918	10	3.55903	76.2087	10.05	2.05558	6.28	1.49401	71.22	9.53952	4.92333	0.216692
	15	USNM5819	77	0	74	0	3	0	96.1039	14.85	0	8.97	0	22.69	0	4.9	0
	16	USNM5819	106.5	0.5	100.5	2.5	6	3	94.3793	10.255	0.145	6.915	0.495	24.485	14.375	4.045	2.235
Convolosaurus	17	SMU.72316	99	12.3558	44	15.5134	55	14.8997	44.3475	7.15	1.59558	4.07667	0.643808	41.7967	7.82608	1.58333	0.0309121
	18	SMU.I-AZI	48.5	8.5	38	8	10.5	0.5	77.8509	10.965	0.005	7.095	0.145	37.795	0.635	4.7	0.1
	19	SMU.72316	85	4	63	0	22	4	74.2821	10.27	0.44	5.85	0.22	29.655	3.045	2.205	0.755
	20	SMU.72316	79.5	3.5	33	3	46.5	6.5	41.7565	11.3	3.01	6.12	1.1	45.73	13.42	1.945	0.235
	21	SMU.72316	85.5	15.5	55	30	30.5	14.5	59.9364	10.56	0.61	6.285	0.675	25.135	7.655	1.82	0.04
	22	SMU.72316	92.5	16.5	77	10	15.5	6.5	83.9872	9.955	0.785	5.77	0.12	19.435	2.285	1.625	0.105
	23	SMU.72316	104	0	60.5	4.5	43.5	4.5	58.1731	9.105	0.355	5.275	0.465	42.58	6.52	1.315	0.225
	24	SMU.72316	93.5	7.5	29	7	64.5	0.5	30.6125	9.535	0.855	5	0.86	33.295	1.695	1.41	0.07
	25	SMU.72316	42	0	32	0	10	0	76.1905	19.38	0	11.6	0	27.48	0	1.68	0
Cumnoria	26	OXFUM1.3303	70.5	8.5	37.5	5.5	33	3	53.0216	8.915	1.105	4.78	0.5	24.67	5.06	1.73	0.43
	27	OXFUM1.3303	95	0	41	0	54	0	43.1579	7.2	0	4.35	0	31.87	0	1.55	0
	28	OXFUM1.3303	83	0	19	0	64	0	22.8916	11.63	0	6.51	0	45.27	0	1.82	0
Dryosaurus	29	CM3392	90	6	62.5	4.5	27.5	1.5	69.4196	13.295	0.905	8.445	0.845	33.635	1.295	2.21	0.02
	30	CM3392	126	0	81	0	45	0	64.2857	12.16	0	7.75	0	30.1	0	1.53	0
	31	CM3392	102.667	11.1455	71.3333	13.0979	31.3333	8.57645	69.2006	11.73	1.8138	6.78	1.11645	27.5267	2.98626	1.83667	0.217613
	32	CM3392	70	0	61	0	9	0	87.1429	15.25	0	8.76	0	34.68	0	2.68	0
	33	CM3392	56.3333	18.4451	46	15.2971	10.3333	4.49691	82.1318	15.8833	6.19158	9.90667	4.15417	27.6133	10.181	3.65	1.50129
	34	CM3392	110.5	4.5	94	6	16.5	10.5	85.4307	7.61	0.6	5.09	0.47	19.855	6.855	1.405	0.105
	35	CM3392	112	0	74	0	38	0	66.0714	9.77	0	6.47	0	28.64	0	1.13	0
	36	CM3392	93	9	55	9	38	0	58.7535	16.915	2.545	10.83	1.23	31.315	8.635	1.295	0.215
	37	CM3392	108	0	68	0	40	0	62.963	11.77	0	7.59	0	28.13	0	1.36	0
	38	CM3392	108	4	53	5	55	1	48.9698	14.33	0.78	9.78	0.37	25.435	0.235	1.345	0.015
	39	CM3392	71.5	6.5	55.5	3.5	16	10	78.7179	16.67	0.72	10.275	0.365	31.95	1.49	2.04	0.42
	40	CM3392	54	6	41.5	2.5	12.5	8.5	78.3333	16.4	0.29	10.135	0.215	21.15	12.37	2.295	0.925
	41	CM3392	74.5	1.5	41.5	4.5	33	6	55.849	13.135	0.625	8.37	1.14	28.995	8.165	1.91	0.07
	42	CM3392	90	3	65	13	25	10	71.8205	12.03	2.59	7.255	1.725	28.585	12.355	1.485	0.175
	43	YPM1876	102.6	7.60526	86.8	10.8701	15.8	6.91086	84.47	10.266	1.53687	6.412	1.00788	22.642	5.48215	1.904	0.338384
	44	YPM1876	83	27.2672	70.5	21.6391	12.5	6.87386	85.8213	11.295	1.93172	7.4075	1.38377	26	11.7492	1.755	0.277714
Hypsilophodon	45	NHMR192	65	0	55	0	10	0	84.6154	10.5	0	5.39	0	23.52	0	2.15	0
	46	NHMR192	32	0	27	0	5	0	84.375	12.51	0	7.28	0	32.62	0	4.24	0
	47	NHMR2472	69	0	3	0	66	0	4.34783	6.69	0	3.4	0	52.44	0	1.46	0
	48	NHMR5863	80	0	36	0	44	0	45	5.88	0	3.07	0	55.23	0	1.93	0
	49	NHMR5863	80	0	52	0	28	0	65	6.79	0	4.25	0	50.9	0	3.01	0
	50	NHMR8367	22	0	15	0	7	0	68.1818	13.13	0	7.13	0	40.31	0	2.84	0
	51	NHMR8367	29	0	13	0	16	0	44.8276	9.74	0	4.91	0	59.24	0	2.01	0
	52	NHMR2471	84	5	26.5	11.5	57.5	6.5	30.842	8.595	0.965	4.71	0.51	49.69	1.53	1.825	0.125
	53	NHMR2471	120	0	29	0	91	0	24.1667	4.85	0	2.91	0	34.75	0	1.37	0
	54	NHMR2477	76	33	53	20	23	13	71.8583	9.695	2.455	5.175	1.005	30.6	6.79	2.09	0.4
	55	NHMR2477	54	0	50	0	4	0	92.5926	8.43	0	5.14	0	19.9	0	1.32	0
	56	NHMR2477	53	0	41	0	12	0	77.3585	12.22	0	6.92	0	27.25	0	2.24	0
	57	NHMR2477	62	0	37	0	25	0	59.6774	7.97	0	4.93	0	43.12	0	3.25	0
	58	NHMR6372	52	0	29	0	23	0	55.7692	10.57	0	5.37	0	31.35	0	1.88	0
	59	NHMR6372	90	6	74	7	16	1	82.0685	7.76	0.63	4.57	0.03	24.265	6.275	1.95	0.31
	60	NHMR8418	85	0	34	0	51	0	40	6.82	0	3.79	0	35.77	0	2.54	0
Iguanodon	61	R1709	69	34	57	33	12	1	77.975	7.685	0.375	4.33	0.03	36.685	5.255	2.765	0.225
	62	R1709	61	19.5107	38.6667	22.8668	22.3333	5.4365	56.9039	9.36667	1.90932	6.19667	1.25609	35.8633	12.9337	1.81333	0.139124
	63	R1709	69.3333	20.0721	56.3333	23.2283	13	7.87401	79.4327	8.80667	1.02243	5.15	0.475885	46.59	7.30252	2.08333	0.55114
	64	R1709	132.333	27.6325	81.3333	15.4128	51	24.3447	63.502	4.67667	0.471405	2.93333	0.343058	43.7333	6.69774	2.88	1.44252
	65	R1709	118	0	23	0	95	0	19.4915	5.86	0	3.7	0	32.51	0	1.57	0
	66	NHMR6756	89	16.8967	40.25	35.2234	48.75	21.5334	40.7774	9.3425	5.16781	4.585	1.78419	35.385	2.64008	1.9025	0.31236
	67	NHMR1635	99.3333	12.5521	32	20.6074	67.3333	30.3901	34.3663	7.55667	3.19901	4.26333	1.56317	39.11	7.37318	1.7	0.91371
	68	NHMR1895	88.25	23.573	49.75	23.4987	38.5	29.6184	59.8388	12.9875	3.55035	8.34	2.37837	35.89	5.11053	1.9325	0.331465
	69	NHMR2382	54.25	10.5682	38.5	11.3468	15.75	16.0838	74.1618	16.115	3.26235	9.7725	2.21542	49.24	18.3212	5.3025	2.46101
	70	NHMR2387	48.75	14.7542	40	13.5462	8.75	1.29904	80.7617	11.285	1.54875	6.94	0.961951	81.9125	35.9633	6.4675	2.21806
	71	NHMR2387	80.5	15.5965	47.5	17.0953	33	3	56.8087	12.715	3.52435	6.9425	1.56985	50.2425	7.59268	2.8825	0.20327
	72	NHMR3428	65.5	26.4622	45	22.5499	20.5	13.2947	70.0181	15.5	4.18682	8.63	2.672	47.1975	15.1547	2.7725	0.0704894
	73	NHMR36500	94	4.24264	48	9.27362	46	11.5758	51.3297	13.66	2.03648	7.43	0.754895	42.13	3.02953	2.86	0.806267
	74	NHMR4700	61.5	19.0329	50	21.1542	11.5	5.31507	79.0317	19.52	5.87642	9.9275	2.80248	52.26	12.5867	5.685	2.28208
	75	NHMR604	72.6667	6.94422	23	9.89949	49.6667	4.98888	30.7318	5.72333	1.44435	3.33667	1.10219	59.8567	4.39026	2.29	0.201163
	76	NHMR754	86	6.53197	38	19.2007	48	14.4453	43.007	6.8	1.61673	4.09	1.24462	32.73	8.77281	1.42667	0.0449691
Mochlodon vorosi	77	2016.1601a	413.75	0	310.5	0	103.25	0	75.0453	11.2478	0	6.35277	0	71.1891	0	5.54108	0
	78	2016.1601b	280	0	242.5	0	37.5	0	86.6071	13.8734	0	8.33232	0	113.77	0	8.13354	0
	79	2016.962	472.75	0	389.5	0	83.25	0	82.3903	11.2644	0	6.72549	0	63.2958	0	4.87018	0
	80	PAL 2022.15.1.	498.75	0	428	0	70.75	0	85.8145	12.5233	0	7.45436	0	74.759	0	5.2429	0
	81	PAL 2022.16.1.	359.6	0	298	0	61.6	0	82.8699	13.0865	0	7.44773	0	67.573	0	4.35335	0
Owenodon	82	NHMR2998	88	11.225	63.6667	12.7628	24.3333	1.69967	71.637	12.39	3.14131	6.62333	1.63488	37.0933	3.89497	2.75667	0.481825
	83	NHMR2998	99	0	92	0	7	0	92.9293	10.48	0	5.73	0	17.51	0	3.16	0
	84	NHMR2998	93.5	6.5	81.5	11.5	12	5	86.7299	10.135	3.185	5.365	1.075	34.09	5.34	3.175	0.645
	85	NHMR2998	89.5	7.5	68.5	0.5	21	7	77.0304	11.985	1.905	6.055	1.225	34.39	5.37	3.67	0.23
Rhabdodon	86	MN166	86.3333	6.79869	50	24.5357	36.3333	23.4426	57.6766	12.3867	2.39703	6.48	1.70025	37.4633	6.46311	2.91	1.19284
	87	MN227	84.6667	7.4087	53.3333	15.4344	31.3333	10.6562	62.2262	12.7133	1.77062	6.22333	0.843893	37.3433	1.10738	3.42667	0.845077
	88	Mechin_No.504	99.6667	1.24722	68	8.28654	31.6667	8.99383	68.2928	9.07	1.63624	4.74	1.40057	43.4433	3.93389	2.97333	0.202375
	89	Mechin_No.506	80.6667	2.0548	64.6667	4.18994	16	2.94392	80.1148	13.29	1.09493	6.91333	0.933679	32.9933	10.0572	4.01667	1.00831
	90	Mechin_No.724	90.6667	4.49691	75.3333	9.10433	15.3333	6.59966	82.9408	13.5667	2.16632	7.44667	1.02246	34.7733	13.1448	3.23333	0.149741
	91	Mechin_No.508	96	3.26599	80	7.48331	16	10.7083	83.6896	13.38	0.374789	7.94667	0.701158	27.08	3.67957	3.29	0.721665
	92	Mechin_No.655	96.75	3.83243	74	7.31437	22.75	8.98262	76.6699	11.9375	2.052	6.6	1.23343	38.5525	9.49089	3.1025	0.443755
Tenontosaurus dossi	93	SMU_2	102.333	0.942809	82	5.71548	20.3333	6.64998	80.1884	7.49	1.15181	4.57333	0.727843	73.2633	12.3204	2.87667	1.03387
	94	SMU.76268	103	0.816497	69.6667	8.99383	33.3333	8.34	67.585	12.6	0.616495	6.9	0.627588	42.32	11.3644	2.9	0.118603
	95	SMU.76267	103.667	3.09121	88.6667	8.17856	15	5.09902	85.3746	13.03	0.945974	7.15333	0.697488	23.5567	1.94663	3.49	0.565037
	96	SMU.76269	107.333	2.0548	78	12.7541	29.3333	10.8423	72.4851	13.0733	1.18046	7.06333	0.887706	32.6533	3.06079	3.37667	0.612118
Tenontosaurus tilleti	97	YPM5456	101.75	3.89711	68.5	10.7819	33.25	9.01041	67.189	9.8175	1.25099	4.9075	0.998283	52.96	10.01	4.235	0.741367
	98	YPM5456	101.667	0.471405	71.6667	9.53357	30	9.62635	70.5009	9.71	0.801374	4.70667	0.581741	52.85	6.1846	4.15	0.175689
	99	YPM5456	96	3.55903	67.3333	6.12826	28.6667	9.17727	70.4121	12.46	3.01577	6.33	1.52525	47.6467	9.07976	3.89	0.924446
	100	YPM5456	106.333	4.71405	78	12.3558	28.3333	7.84573	73.0074	8.77667	0.558649	4.32333	0.322215	35.2733	14.5521	3.48333	0.681876
	101	YPM5456	106.333	6.12826	82.3333	3.85861	24	4.54606	77.5419	9.62	0.143062	5.07333	0.0601849	53.5767	6.94685	4.96667	0.90783
	102	YPM5456	112.333	9.87702	93.6667	16.7796	18.6667	7.58654	82.7666	8.85333	1.12352	4.93333	0.676083	51.75	12.4452	3.90667	0.204179
	103	YPM5456	97.6667	5.55778	51	4.32049	46.6667	2.35702	52.1521	8.48333	0.625691	4.18333	0.346153	58.9667	5.88916	4.1	0.498264
Thescelosaurus	104	CM.90336	109	3	84	3	25	6	77.1985	8.31	0.08	4.46	0.37	36.16	1.5	3.47	0.44
	105	YPM55488	107.667	2.49444	79	2.16025	28.6667	0.471405	73.3681	11.1067	0.500289	5.52667	0.196186	28.6667	3.31627	3.26667	0.21853
	106	YPM55489	108.5	0.5	91.5	4.5	17	4	84.3145	11.895	0.545	6.4	0.67	32.88	7.25	3.83	0.05
	107	YPM57177	96.3333	7.4087	69.3333	11.7851	27	5.71548	71.5536	10.5533	1.27364	5.38	0.700999	19.2667	1.93746	2.80333	0.355184
	108	YPM7435	112	3	86	6	26	3	76.6972	10.46	0.84	5.76	0.42	33.13	2.79	3.525	0.445
Zalmoxes	109	LPB (FGGUB) R.2783	90.5	11.1467	59	13.4536	31.5	9.91211	64.8221	8.09	0.254657	4.5575	0.551651	26.385	11.4786	2.415	0.499525
	110	LPB (FGGUB) R.2781	98.6667	14.3836	61.3333	13.8884	37.3333	19.362	63.2471	10.4767	1.76078	5.98667	0.554637	24.4133	3.54708	2.62	0.447512
	111	LPB (FGGUB) R.2839	113	12.0277	91	5.71548	22	11.5758	81.282	8.37667	0.772888	4.93333	0.644481	25.0667	2.46436	3.33667	0.907389
	112	LPB (FGGUB) R.2860	83.3333	24.608	49.6667	13.8884	33.6667	23.1565	62.1196	7.10333	1.1666	4.05333	0.500755	36.0433	12.9093	2.76333	1.05072
	113	LPB (FGGUB) R.2861	92.6667	13.5728	39.6667	10.873	53	15.7692	43.6238	8.01667	3.35302	4.23	1.13149	29.81	3.41394	1.85	0.00816497
	114	LPB (FGGUB) Non catalogised	127.333	20.0721	98.6667	22.6912	28.6667	5.4365	76.7353	5.89333	0.758786	3.57333	0.530178	32.97	3.17607	3.05667	0.465499
	115	LPB (FGGUB) R.2747	67.6667	13.8163	43	14.2361	24.6667	2.62467	61.6151	10.91	1.9058	6.69333	1.32927	23.9733	2.55312	1.88	0.130639
	116	LPB (FGGUB) R.2782	126.667	5.4365	39	8.98146	87.6667	5.4365	30.5873	11.32	1.74534	6.15667	0.915108	26.0533	2.72507	2.13	0.404228
	117	LPB (FGGUB) R.2838	99.8	41.7584	72.8	47.4021	27	9.59166	66.137	7.392	2.05486	4.276	1.08518	38.596	14.7081	3.114	1.0894
Edmontosaurus	118	CM12101	105	0	40	0	65	0	38.0952	7.93	0	4.13	0	27.95	0	2.24	0
	119	CM12101	109	0	74	0	35	0	67.8899	5.78	0	3.61	0	34	0	1.41	0
	120	CM12101	104	0	48	0	56	0	46.1538	5.38	0	3.79	0	38.09	0	1.81	0
	121	YPM3273	100	0	63	0	37	0	63	5.44	0	3.35	0	24.59	0	1.23	0
	122	YPM3273	91	0	68	0	23	0	74.7253	7.13	0	4.64	0	17.54	0	1.44	0
	123	YPM3273	104	0	98	0	6	0	94.2308	8.73	0	5.22	0	27.93	0	3.8	0
	124	YPM3273	108	0	104	0	4	0	96.2963	7.63	0	4.49	0	27.28	0	4.69	0
	125	YPM3273	79	0	53	0	26	0	67.0886	7.39	0	4.44	0	31.54	0	2.14	0
	126	USNM4737	59	0	58	0	1	0	98.3051	10.65	0	6.44	0	68.68	0	15.13	0
	127	USNM4737	80	0	62	0	18	0	77.5	7.27	0	4.44	0	16.47	0	1.64	0
	128	USNM4737	95	0	61	0	34	0	64.2105	8.46	0	4.2	0	17.04	0	2.16	0
	129	USNM4737	72	0	39	0	33	0	54.1667	9.01	0	4.75	0	34.32	0	2.77	0
	130	USNM4737	81	0	31	0	50	0	38.2716	8.12	0	3.97	0	40.18	0	2.3	0
	131	USNM4737	125	0	82	0	43	0	65.6	7.27	0	4.32	0	17.03	0	1.87	0
	132	USNM4737	131	0	83	0	48	0	63.3588	6.47	0	3.82	0	29.78	0	2.03	0
	133	USNM4737	129	0	79	0	50	0	61.2403	8.06	0	4.48	0	16.37	0	2.3	0
	134	USNM4737	129	0	79	0	50	0	61.2403	8.06	0	4.48	0	16.37	0	2.3	0
	135	USNMV4808	105	0	81	0	24	0	77.1429	10.06	0	5.64	0	42.22	0	2.23	0
	136	USNMV4808	115	0	64	0	51	0	55.6522	9.38	0	5.66	0	38.5	0	2	0
	137	USNMV4808	108	0	86	0	22	0	79.6296	7.78	0	4.14	0	37.58	0	3.48	0
	138	USNMV4808	103	0	63	0	40	0	61.165	5.04	0	3.1	0	37.29	0	2.14	0
	139	USNMV4808	107	0	40	0	67	0	37.3832	6.4	0	3.66	0	30.58	0	2.44	0
Maisaura	140	YPM22400	94	0	60	0	34	0	63.8298	13.1	0	6.99	0	21.38	0	1.44	0
	141	YPM22400	89	0	79	0	10	0	88.764	9.37	0	5.54	0	40.1	0	3.39	0
	142	YPM22400	101	0	87	0	14	0	86.1386	8.7	0	5.09	0	28.07	0	3.4	0
	143	YPM22400	106	0	96	0	10	0	90.566	8.99	0	5.87	0	14.15	0	2.03	0
Dysalotosaurus	144	GPIT-PV 1713-22	94.5	9.5	81	16	13.5	6.5	84.8699	6.98	1.49	4	0.76	51.9	13.76	4.225	1.145
	145	GPIT-PV 1713-24	145.333	17.5942	132.667	19.4308	12.6667	2.49444	90.9867	6.28667	0.591965	3.6	0.214165	25.8767	9.51732	2.88	1.30958
	146	GPIT-PV 1713-25	62	0	57	0	5	0	91.9355	6.49	0	4.03	0	26.43	0	4.61	0
	147	GPIT-PV 1713-29	115	19.9123	103.5	17.557	11.5	7.43303	90.085	9.8575	0.872479	5.9225	0.59843	26.2025	1.1696	2.8675	0.493172
	148	GPIT-PV 69062	143.333	30.8797	125.333	29.6348	18	11.5758	87.3647	8.17	1.39064	4.74667	0.893545	17.5967	6.15806	2.18333	0.436679
	149	GPIT-PV 69069	152.5	29.5	143	32	9.5	2.5	93.1989	5.805	0.305	3.68	0.02	34.195	3.205	3.19	0.02
	150	GPIT-PV 72391	102	0	93	0	9	0	91.1765	7.97	0	4.61	0	37.83	0	6.82	0
	151	GPIT-PV 72391	88	12.0277	79.3333	17.1723	8.66667	5.4365	89.1823	8.16	0.710352	4.84667	0.388616	33.7933	10.7354	4.31333	1.18055
Camptosaurus (16 specimens)			89.4792	26.7512	78.6406	26.0283	10.8385	5.25384	85.7918	10.228	2.46493	6.39953	1.61225	38.0487	17.8211	3.63786	1.68158
Convolosaurus (9 specimens)			81.0556	20.4321	47.9444	15.7382	33.1111	18.966	60.793	10.9133	3.20809	6.3413	2.02503	33.6557	8.4192	2.03148	0.977098
Cumnoria (3 specimens)			82.8333	10.0028	32.5	9.65229	50.3333	12.9185	39.6904	9.24833	1.82383	5.21333	0.933536	33.9367	8.53594	1.7	0.11225
Dryosaurus (16 specimens)			90.7562	20.3535	64.1646	14.8817	26.5917	13.5884	71.8363	13.0318	2.62475	8.20351	1.59594	27.8907	4.0456	1.86442	0.615438
Hypsilophodon (16 specimens)			65.8125	24.577	35.9062	17.5073	29.9062	24.3453	58.1675	8.88437	2.37558	4.93406	1.29066	38.1847	11.9257	2.25656	0.743128
Iguanodon (16 specimens)			80.5885	22.0426	44.2708	13.6079	36.3177	23.1566	57.3836	10.475	4.13522	6.03547	2.23398	45.0835	12.165	2.89583	1.49629
Mochlodon vorosi (5 specimens)			404.97	78.92	333.7	66.5377	71.27	21.9109	82.5454	12.3991	1.0271	7.26254	0.682879	78.1174	18.2278	5.62821	1.31397
Owenodon (4 specimens)			92.5	4.25735	76.4167	11.1121	16.0833	6.91767	82.0817	11.2475	0.958635	5.94333	0.46229	30.7708	7.74498	3.19042	0.323768
Rhabdodon (7 specimens)			90.6786	6.55992	66.4762	10.4727	24.2024	8.18582	73.0873	12.3349	1.43851	6.62143	0.944245	35.9499	4.72014	3.27893	0.344116
Tenontosaurus dossi (4 specimens)			104.083	1.9347	79.5833	6.8774	24.5	7.22842	76.4083	11.5483	2.35037	6.4225	1.07147	42.9483	18.7178	3.16083	0.275554
Tenontosaurus tilleti (7 specimens)			103.155	5.2092	73.2143	12.4041	29.9405	8.08275	70.51	9.6744	1.23537	4.9225	0.649846	50.4319	6.91011	4.10452	0.41977
Thescelosaurus (5 specimens)			106.7	5.38558	81.9667	7.47916	24.7333	4.05189	76.6264	10.465	1.19235	5.50533	0.628358	30.0207	5.88247	3.379	0.339708
Zalmoxes (9 specimens)			99.9593	18.5481	61.5704	20.6848	38.3889	19.4187	61.1299	8.61985	1.76158	4.94002	1.02172	29.2568	5.10786	2.57396	0.513422
Edmontosaurus (22 specimens)			101.773	18.5201	66.1818	19.0326	35.5909	18.2375	65.5612	7.61091	1.44631	4.39864	0.774827	30.515	11.9091	2.88864	2.78274
Maiasaura (4 specimens)			97.5	6.5	80.5	13.2759	17	9.94987	82.3246	10.04	1.7826	5.8725	0.702082	25.925	9.55038	2.565	0.855818
Dysalotosaurus (8 specimens)			112.833	30.0392	101.854	27.9033	10.9792	3.63952	89.8499	7.4649	1.23941	4.42948	0.718518	31.728	9.66326	3.88615	1.36304

## Sheet: 2D PCA results
	Analysis averaged per taxon
		PC1	PC2	PC3	PC4
	Standard deviation	1.5712	1.2444	0.9406	0.2730
	Proportion of Variance	0.4937	0.3097	0.1769	0.0149
	Cumulative Proportion	0.4937	0.8034	0.9803	0.9952
		PC1	PC2	PC3	PC4
	Pit%	-0.3677484	-0.3063533	0.762373038	-0.2050137
	Pit length	-0.4877088	0.4941735	0.001770241	0.6638553
	Pit width	-0.4671189	0.5273735	0.062567762	-0.5499920
	Scratch length	-0.4528934	-0.2735391	-0.642668298	-0.3174923
	Scratch width	-0.4512080	-0.5558721	-0.042976159	0.3375987

## Sheet: 3D DMTA data
Taxon	Specimen	Catalogue number and analyzed area on the tooth	Fractal complexity (Asfc)	Scale of max complexity (Smfc) (µm˛)	HAsfc9 (HAsfc9)	Length-scale anisotropy (epLsar)	Sxp (µm)	Vvv (µmł/µm˛)	Sda (µm˛)	Sha (µm˛)	Sdv (µmł)	Shv (µmł)
Camptosaurus	1	USNM5818 - 1. area	12.7269	17.706	0.224688	0.0182457	12.9741	0.796312	8841.6	9391.97	5505.32	2156.27
		USNM5818 - 2. area	20.1461	33.4262	0.209524	0.0179158	17.8274	1.07966	3681.82	2836.15	1509.09	1313.97
		average	16.4365	25.5661	0.217106	0.0180808	15.4007	0.937984	6261.71	6114.06	3507.21	1735.12
		STD	3.70963	7.86011	0.00758181	0.000164925	2.42664	0.141672	2579.89	3277.91	1998.11	421.152
	2	USNM5818 - 1. area	31.3507	185.865	0.486393	0.0180566	21.888	1.39784	1648.95	945.225	287.123	389.474
		USNM5818 - 2. area	38.0978	513.741	0.968191	0.0190636	20.652	1.33394	4654	400.098	5030.85	357.656
		USNM5818 - 3. area	10.5605	12.8866	0.265136	0.0175087	7.8147	0.490489	11915.1	3401.53	3590.11	734.726
		average	26.6697	237.497	0.57324	0.0182097	16.7849	1.07409	6072.69	1582.28	2969.36	493.952
		STD	11.7192	207.707	0.293517	0.00064395	6.36292	0.413491	4309.53	1305.51	1985.74	170.748
	3	USNM7081 - 1. area	14.1021	40.4461	0.375215	0.0180382	14.7155	0.903239	5710.32	2481.8	1774.16	227.397
		USNM7081 - 2. area	13.2333	40.4461	0.21275	0.0174614	11.2153	0.673502	4722.45	4048.38	2455.01	1702.96
		average	13.6677	40.4461	0.293982	0.0177498	12.9654	0.78837	5216.39	3265.09	2114.59	965.18
		STD	0.434424	0	0.0812325	0.00028839	1.75013	0.114869	493.931	783.289	340.42	737.783
	4	YMP7416 - 1. area	16.6843	10.6499	0.234421	0.0188942	7.81258	0.545629	4072.12	3695.46	489.998	440.752
		YMP7416 - 2. area	16.4458	16.6159	0.296452	0.018493	8.98847	0.583956	6416.11	3632.31	4744.62	2193.2
		YMP7416 - 3. area	8.27798	11.3486	0.248832	0.0182346	8.31284	0.406899	3324.51	5169.03	346.833	235.227
		average	13.8027	12.8715	0.259901	0.0185406	8.3713	0.512161	4604.25	4165.6	1860.48	956.395
		STD	3.90778	2.66301	0.0265061	0.000271383	0.481832	0.0760586	1317.03	710	2040.23	878.572
	5	YPM1880 - 1. area	11.4909	10.6499	0.168945	0.0183211	5.69278	0.316382	4986.83	3249.63	395.609	742.853
		average	11.4909	10.6499	0.168945	0.0183211	5.69278	0.316382	4986.83	3249.63	395.609	742.853
		STD	0	0	0	0	0	0	0	0	0	0
	6	YPM1880 - 1. area	18.7759	16.6159	0.377609	0.0187896	16.6138	1.14004	4330.21	2594.27	2387.68	107.79
		YPM1880 - 2. area	28.9691	29.437	0.304941	0.0185972	21.64	1.20462	1946.95	2296.28	1509.41	726.266
		YPM1880 - 3. area	21.4697	18.8676	0.207213	0.0183879	32.7479	1.96966	1461.7	1358.19	568.044	117.54
		average	23.0715	21.6402	0.296588	0.0185916	23.6672	1.43811	2579.62	2082.91	1488.38	317.199
		STD	4.31275	5.58931	0.069814	0.00016405	6.74089	0.376789	1253.6	526.702	743.012	289.282
	7	YPM1886 - 1. area	12.4854	14.6329	0.332729	0.0177897	12.6261	0.744103	5671.25	7561.02	746.511	522.363
		YPM1886 - 2. area	15.5402	43.0997	0.459683	0.018114	9.54206	0.621854	4574.24	4870.97	1369.43	1177.44
		YPM1886 - 3. area	15.3701	20.1054	0.229187	0.0173126	10.3581	0.62053	3844	4825.19	1052.86	1404.86
		average	14.4653	25.946	0.340533	0.0177388	10.8421	0.662162	4696.5	5752.39	1056.27	1034.89
		STD	1.40167	12.3335	0.0942612	0.000329118	1.30472	0.0579432	750.966	1279.03	254.317	374.113
	8	YPM1886 - 1. area	15.0928	17.706	0.282693	0.0181901	8.60094	0.571355	4092.36	3607.69	1107.72	1013.38
		YPM1886 - 2. area	6.71626	14.6329	0.196562	0.0184803	5.00691	0.24652	5476.59	5353.03	469.589	627.773
		YPM1886 - 3. area	21.7936	11.3486	0.162493	0.0183751	11.9685	0.812636	6481.86	4808.98	4889.39	1696.78
		average	14.5342	14.5625	0.213916	0.0183485	8.52545	0.543504	5350.27	4589.9	2155.56	1112.64
		STD	6.16796	2.59586	0.0505824	0.000119962	2.84256	0.231953	979.592	729.176	1950.58	442.03
	9	YPM1886 - 1. area	22.0461	33.4262	0.16795	0.0181292	17.0555	1.02727	4568.33	5502.75	1449.45	3318.27
		YPM1886 - 2. area	12.0737	22.8301	0.205537	0.0179006	11.4186	0.727244	5807.04	13527.5	1857.94	7932.08
		YPM1886 - 3. area	14.7815	17.706	0.171608	0.0179781	13.2825	0.702385	5705.47	4243.01	1518.43	712.545
		average	16.3005	24.6541	0.181699	0.0180026	13.9189	0.818966	5360.28	7757.76	1608.61	3987.63
		STD	4.21048	6.54607	0.0169226	9.49235e-05	2.34481	0.147642	561.53	4112.12	178.542	2985.12
	10	YPM1886 - 1. area	5.83067	22.8301	0.315887	0.0177058	4.31726	0.316349	3353.37	816.002	1229.42	309.053
		YPM1886 - 2. area	5.3385	14.6329	0.328223	0.0176027	3.86343	0.203795	4104.42	3580.51	414.368	335.912
		YPM1886 - 3. area	12.4023	16.6159	0.633775	0.0169721	5.10456	0.341551	3695.48	5582.91	973.822	916.617
		YPM1886 - 4. area	28.3294	29.437	0.254341	0.0181216	19.1474	1.12024	4705.23	7658.64	4045.99	831.434
		average	12.9752	20.879	0.383056	0.0176005	8.10817	0.495483	3964.63	4409.51	1665.9	598.254
		STD	9.29303	5.79297	0.147433	0.000411552	6.38897	0.364412	503.517	2526.57	1405.41	277.574
	11	YPM1886 - 1. area	17.466	18.8676	0.157099	0.0175187	11.0048	0.77971	3368.17	3039.47	1656.14	530.59
		YPM1886 - 2. area	11.5253	15.5929	0.333218	0.0189908	3.5083	0.203502	1528.6	4026.3	205.04	554.375
		YPM1886 - 3. area	11.9508	16.6159	0.158222	0.018098	8.389	0.561664	7372.8	6296.35	1977.79	1429.02
		average	13.6473	17.0255	0.21618	0.0182025	7.63405	0.514958	4089.86	4454.04	1279.66	837.994
		STD	2.70575	1.36791	0.08276	0.000605545	3.10666	0.237543	2439.85	1363.58	771.132	418.028
	12	YPM1886 - 1. area	8.85684	22.8301	0.193496	0.0177497	11.7775	0.76548	5925.05	2710.75	2661.72	731.087
		YPM1886 - 2. area	8.29699	20.1054	0.33944	0.0179441	11.0308	0.714417	3175.23	6182.19	461.412	910.627
		YPM1886 - 3. area	9.56076	24.3278	0.204254	0.0175244	5.0881	0.323422	4488.21	761.45	878.583	157.291
		YPM1886 - 4. area	16.2958	16.6159	0.489666	0.0166306	8.67498	0.482094	2745.56	4423.48	411.925	603.556
		average	10.7526	20.9698	0.306714	0.0174622	9.14283	0.571354	4083.51	3519.47	1103.41	600.64
		STD	3.23154	2.93431	0.120269	0.000502574	2.60602	0.178598	1241.99	2010.47	917.769	278.242
	13	YPM7416 - 1. area	21.3741	8.8015	0.497937	0.0196378	7.26901	0.433102	6723.01	2611.77	1817.52	173.337
		YPM7416 - 2. area	43.3704	12.0932	0.3687	0.0180434	29.4437	1.90799	667.267	1721.95	785.392	1653.62
		YPM7416 - 3. area	12.6952	9.37893	0.268313	0.019433	3.1352	0.169043	3203.29	2520.16	328.675	285.983
		average	25.8132	10.0912	0.378317	0.0190381	13.2827	0.836713	3531.19	2284.63	977.196	704.314
		STD	12.9105	1.4351	0.0939898	0.000708312	11.5516	0.765142	2483.09	399.627	622.767	672.835
	14	YPM7416 - 1. area	14.5605	16.6159	0.230639	0.0195966	20.3247	1.23536	7724.41	3309.48	3346.65	989.65
		YPM7416 - 2. area	9.07504	16.6159	0.508934	0.018921	12.4941	0.718838	*****	1036.48	*****	132.767
		YPM7416 - 3. area	23.0343	22.8301	0.370085	0.0181708	16.674	1.17283	3842.54	2669.96	1188.78	556.895
		average	15.5566	18.6873	0.369886	0.0188961	16.4976	1.04234	5783.47	2338.64	2267.71	559.771
		STD	5.74219	2.92939	0.113614	0.000582355	3.19925	0.230171	1940.93	957.064	1078.93	349.827
	15	USNM5819 - 1. area	23.269	45.9273	0.365086	0.0178033	13.286	0.658273	4660.99	4808.01	1632.25	2514.1
		average	23.269	45.9273	0.365086	0.0178033	13.286	0.658273	4660.99	4808.01	1632.25	2514.1
		STD	0	0	0	0	0	0	0	0	0	0
	16	USNM5819 - 1. area	21.7372	31.3683	0.197231	0.0176475	16.1102	0.996005	3839.03	5304.13	1632.41	1513.64
		USNM5819 - 2. area	13.8605	24.3278	0.252004	0.0179496	9.64152	0.612206	2781.33	4670.03	826.715	734.909
		average	17.7988	27.8481	0.224617	0.0177986	12.8759	0.804105	3310.18	4987.08	1229.56	1124.28
		STD	3.93836	3.52021	0.0273866	0.000151037	3.23435	0.1919	528.85	317.049	402.848	389.366
Convolosaurus	17	SMU.72316 - 1. area	3.2906	12.8866	0.422216	0.0167857	9.26328	0.418595	2932.3	9953.33	157.36	1723.5
		SMU.72316 - 2. area	3.84787	12.0932	0.711807	0.0156719	11.3348	0.449781	*****	2564.6	*****	201.874
		SMU.72316 - 3. area	4.68106	18.8676	1.01819	0.0181046	7.42235	0.432218	3134.08	6687.5	252.72	1416.31
		average	3.93984	14.6158	0.717405	0.0168541	9.34014	0.433531	3033.19	6401.81	205.04	1113.9
		STD	0.571367	3.0239	0.243338	0.000994327	1.59817	0.0127655	100.886	3023.19	47.68	656.978
	18	SMU.I-AZI - 1. area	15.652	18.8676	1.57367	0.0179487	12.0516	0.902596	3160.54	550.431	657.512	458.75
		SMU.I-AZI - 2. area	8.464	35.6192	1.77199	0.0181083	10.7484	0.644702	12722.3	11055.9	8311.3	3386.24
		average	12.058	27.2434	1.67283	0.0180285	11.4	0.773649	7941.4	5803.18	4484.41	1922.49
		STD	3.59402	8.37578	0.0991613	7.97935e-05	0.651566	0.128947	4780.86	5252.75	3826.9	1463.74
	19	SMU.72316 - 1. area	11.2921	12.0932	0.165805	0.0173512	13.8093	0.894209	12179	2660.53	9507.68	996.649
		SMU.72316 - 2. area	11.7178	16.6159	0.511772	0.0173271	10.569	0.650381	5737.3	7326.18	2228.76	1251.65
		average	11.505	14.3545	0.338789	0.0173391	12.1891	0.772295	8958.16	4993.35	5868.22	1124.15
		STD	0.212852	2.26136	0.172984	1.20625e-05	1.62017	0.121914	3220.85	2332.82	3639.46	127.503
	20	SMU.72316 - 1. area	17.7817	11.3486	0.299977	0.0175619	25.1468	1.57206	5065.71	1059.03	2224.32	177.874
		SMU.72316 - 2. area	9.9022	11.3486	0.601522	0.0165799	13.9164	0.890294	839.08	415.751	46.7248	86.1005
		average	13.8419	11.3486	0.450749	0.0170709	19.5316	1.23118	2952.4	737.389	1135.52	131.987
		STD	3.93972	0	0.150772	0.000490997	5.6152	0.340885	2113.32	321.638	1088.8	45.8869
	21	SMU.72316 - 1. area	1.69686	11.3486	0.363487	0.0166284	7.27894	0.399745	18702.9	3777.68	394.584	165.346
		SMU.72316 - 2. area	7.88604	31.3683	0.644402	0.0168019	14.5394	0.824807	3801.09	5694.55	646.81	2092.1
		average	4.79145	21.3584	0.503945	0.0167151	10.9092	0.612276	11252	4736.12	520.697	1128.72
		STD	3.09459	10.0098	0.140457	8.67915e-05	3.63021	0.212531	7450.93	958.436	126.113	963.378
	22	SMU.72316 - 1. area	11.4776	25.9239	0.397397	0.0175306	11.9763	0.770822	3903.52	2157.09	581.491	194.79
		SMU.72316 - 2. area	5.57513	16.6159	0.299805	0.0170449	7.50183	0.416812	8860.69	7866.16	622.181	2400.59
		average	8.52637	21.2699	0.348601	0.0172878	9.73908	0.593817	6382.1	5011.62	601.836	1297.69
		STD	2.95124	4.65401	0.0487959	0.000242895	2.23725	0.177005	2478.58	2854.53	20.3448	1102.9
	23	SMU.72316 - 1. area	7.6907	20.1054	0.337643	0.0187405	6.29511	0.368797	3840.64	6100.78	463.271	363.009
		SMU.72316 - 2. area	12.4335	15.5929	0.972191	0.0197765	18.5671	0.895466	33163	*****	16751.4	*****
		average	10.0621	17.8492	0.654917	0.0192585	12.4311	0.632132	18501.8	6100.78	8607.35	363.009
		STD	2.3714	2.25627	0.317274	0.000518006	6.13597	0.263334	14661.2	0	8144.08	0
	24	SMU.72316 - 1. area	11.7891	9.37893	0.268671	0.0191209	10.4717	0.54196	4378.19	1476.08	867	673.236
		SMU.72316 - 2. area	8.51973	9.37893	0.233985	0.0194172	6.03314	0.368635	11794.7	6390.7	919.716	1135.34
		average	10.1544	9.37893	0.251328	0.0192691	8.25243	0.455298	8086.47	3933.39	893.358	904.288
		STD	1.63469	0	0.017343	0.000148126	2.21929	0.0866627	3708.28	2457.31	26.3579	231.051
	25	SMU.72316 - 1. area	4.13649	9.37893	0.387531	0.0180112	9.80754	0.647848	26550.4	5381.21	771.383	416.433
		average	4.13649	9.37893	0.387531	0.0180112	9.80754	0.647848	26550.4	5381.21	771.383	416.433
		STD	0	0	0	0	0	0	0	0	0	0
Cumnoria	26	OXFUM1.3303 - 1. area	6.09715	11.3486	0.384345	0.0172604	15.9373	0.944045	1908.25	152.247	215.702	29.9915
		OXFUM1.3303 - 2. area	6.09527	16.6159	0.294136	0.0180662	15.3142	0.87116	*****	1614.61	*****	458.309
		average	6.09621	13.9823	0.339241	0.0176633	15.6258	0.907602	1908.25	883.428	215.702	244.15
		STD	0.000941634	2.63363	0.0451045	0.000402918	0.311554	0.0364427	0	731.181	0	214.159
	27	OXFUM1.3303 - 1. area	6.23453	9.37893	0.607301	0.0177497	18.3154	1.14277	4251.89	279.177	295.282	29.9094
		average	6.23453	9.37893	0.607301	0.0177497	18.3154	1.14277	4251.89	279.177	295.282	29.9094
		STD	0	0	0	0	0	0	0	0	0	0
	28	OXFUM1.3303 - 1. area	34.5133	16.6159	0.492618	0.0193987	15.186	0.848831	535.413	2427.94	169.026	330.199
		average	34.5133	16.6159	0.492618	0.0193987	15.186	0.848831	535.413	2427.94	169.026	330.199
		STD	0	0	0	0	0	0	0	0	0	0
Dryosaurus	29	CM3392 - 1. area	18.1852	45.9273	0.470893	0.0178516	14.3526	0.94574	3595.07	1778.4	1256.04	338.532
		CM3392 - 2. area	16.6512	37.956	0.389155	0.0181351	13.3172	0.680783	4892.43	4126.56	1500.95	624.155
		average	17.4182	41.9416	0.430024	0.0179934	13.8349	0.813261	4243.75	2952.48	1378.5	481.343
		STD	0.767008	3.98563	0.0408691	0.000141752	0.517679	0.132479	648.68	1174.08	122.456	142.811
	30	CM3392 - 1. area	10.4766	29.437	0.481199	0.0180054	8.56257	0.501493	5167.76	4627.62	1169.36	723.056
		average	10.4766	29.437	0.481199	0.0180054	8.56257	0.501493	5167.76	4627.62	1169.36	723.056
		STD	0	0	0	0	0	0	0	0	0	0
	31	CM3392 - 1. area	17.0153	92.3919	0.609981	0.0179361	16.5704	1.042	9596.22	211.798	4144.16	68.7525
		CM3392 - 2. area	11.005	18.8676	0.706613	0.0183555	12.2678	0.654159	6395.19	4970.36	2664.65	496.695
		CM3392 - 3. area	12.5732	29.437	0.371941	0.0183003	14.5366	0.897429	6695.99	6056.12	1089.99	932.371
		average	13.5311	46.8988	0.562845	0.0181973	14.4583	0.864528	7562.47	3746.09	2632.93	499.273
		STD	2.54548	32.4566	0.140636	0.000186079	1.7574	0.160034	1443.31	2538.13	1247.06	352.576
	32	CM3392 - 1. area	21.0062	25.9239	0.166776	0.0179213	14.2802	0.883765	2795.07	9876.71	570.416	840.35
		average	21.0062	25.9239	0.166776	0.0179213	14.2802	0.883765	2795.07	9876.71	570.416	840.35
		STD	0	0	0	0	0	0	0	0	0	0
	33	CM3392 - 1. area	65.9548	547.446	0.947785	0.0175231	31.9946	2.02474	1075.61	516.597	339.323	256.138
		CM3392 - 2. area	21.4421	18.8676	0.172122	0.0169678	20.813	1.00834	6001.44	1041.93	6610.35	200.878
		CM3392 - 3. area	22.0829	29.437	0.297506	0.0175287	20.6917	1.314	3463.49	3499.33	1291.4	603.674
		average	36.4933	198.583	0.472471	0.0173399	24.4998	1.44903	3513.51	1685.95	2747.02	353.563
		STD	20.8341	246.721	0.339973	0.000263106	5.29989	0.425786	2011.27	1300.06	2759.29	178.288
	34	CM3392 - 1. area	11.9742	16.6159	0.245241	0.0169037	9.89977	0.551823	8095.14	5459.07	2849.65	2200.96
		CM3392 - 2. area	13.3551	22.8301	0.33572	0.019714	13.8069	0.847523	932.896	305.642	375.289	304.068
		average	12.6647	19.723	0.290481	0.0183088	11.8533	0.699673	4514.02	2882.36	1612.47	1252.51
		STD	0.690465	3.10708	0.0452396	0.00140514	1.95358	0.14785	3581.12	2576.72	1237.18	948.444
	35	CM3392 - 1. area	7.3053	20.1054	0.442644	0.0179641	15.1604	0.873187	7715.62	1706.41	1697.01	1251.69
		average	7.3053	20.1054	0.442644	0.0179641	15.1604	0.873187	7715.62	1706.41	1697.01	1251.69
		STD	0	0	0	0	0	0	0	0	0	0
	36	CM3392 - 1. area	17.5011	48.9404	0.199124	0.0176211	15.1192	0.946096	7048.6	1679.88	2434.29	683.333
		CM3392 - 2. area	19.6646	24.3278	0.338938	0.0173669	23.2543	1.28267	8655.02	522.933	7245.83	150.746
		average	18.5828	36.6341	0.269031	0.017494	19.1868	1.11438	7851.81	1101.41	4840.06	417.039
		STD	1.08178	12.3063	0.0699074	0.000127115	4.06759	0.168287	803.213	578.475	2405.77	266.293
	37	CM3392 - 1. area	13.1586	16.6159	0.410906	0.0179598	13.3019	0.677093	5729.93	4867.72	480.199	536.888
		average	13.1586	16.6159	0.410906	0.0179598	13.3019	0.677093	5729.93	4867.72	480.199	536.888
		STD	0	0	0	0	0	0	0	0	0	0
	38	CM3392 - 1. area	14.8576	29.437	0.270359	0.0175549	12.7391	0.728864	5011.85	14113.2	2331.89	7498.48
		CM3392 - 2. area	16.1269	16.6159	0.160371	0.0183028	10.6767	0.465797	5283.75	13216.5	1640.22	1726.15
		average	15.4922	23.0265	0.215365	0.0179289	11.7079	0.597331	5147.8	13664.9	1986.05	4612.32
		STD	0.634692	6.41056	0.0549938	0.000373966	1.03118	0.131534	135.951	448.321	345.834	2886.17
	39	CM3392 - 1. area	20.7995	163.683	0.269731	0.0187289	13.8648	0.761159	5132.47	2172.76	5003.8	1868.22
		CM3392 - 2. area	29.169	67.2435	0.293788	0.0177844	13.9416	0.835067	3127.76	5538.01	1911.2	1084.15
		average	24.9843	115.463	0.281759	0.0182566	13.9032	0.798113	4130.12	3855.39	3457.5	1476.18
		STD	4.18478	48.2198	0.0120285	0.000472274	0.038355	0.0369543	1002.35	1682.63	1546.3	392.035
	40	CM3392 - 1. area	20.7172	76.3561	0.376925	0.0181395	20.4321	1.21344	4924.72	946.848	1598.53	413.214
		CM3392 - 2. area	56.3344	705.875	0.257085	0.017811	21.8653	1.39089	1263.2	1408.03	502.908	483.029
		average	38.5258	391.115	0.317005	0.0179753	21.1487	1.30217	3093.96	1177.44	1050.72	448.121
		STD	17.8086	314.759	0.0599198	0.000164227	0.716596	0.0887264	1830.76	230.591	547.811	34.9075
	41	CM3392 - 1. area	31.8805	29.437	0.858058	0.018451	19.0304	1.20036	2280.04	1741.51	1549.9	571.197
		CM3392 - 2. area	27.035	22.8301	0.801619	0.0185687	17.7387	1.16818	3575.9	833.387	1677.53	231.198
		average	29.4577	26.1335	0.829838	0.0185098	18.3846	1.18427	2927.97	1287.45	1613.71	401.197
		STD	2.42276	3.30348	0.0282192	5.88494e-05	0.64584	0.0160906	647.93	454.06	63.8138	170
	42	CM3392 - 1. area	18.1803	21.4245	0.223978	0.0176262	10.9486	0.689102	3947.52	1712.61	850.71	1008.44
		CM3392 - 2. area	13.8088	16.6159	0.292774	0.0171662	8.23633	0.483352	5751.06	132.785	2033.31	91.7509
		average	15.9945	19.0202	0.258376	0.0173962	9.59245	0.586227	4849.29	922.696	1442.01	550.095
		STD	2.18573	2.4043	0.0343983	0.000230017	1.35612	0.102875	901.77	789.91	591.299	458.344
	43	YPM1876 - 1. area	18.7392	119.13	0.382137	0.018009	17.2815	1.10974	3665.83	1098.66	1056.54	436.143
		YPM1876 - 2. area	13.582	92.3919	1.16116	0.0178708	16.3315	1.23769	5418.93	398.758	1196.73	223.374
		YPM1876 - 3. area	25.5312	163.683	0.31387	0.0183003	16.6587	1.11319	3426.32	6123.85	3277.6	2093.4
		YPM1876 - 4. area	22.6862	547.446	0.445706	0.0175377	23.8552	1.54701	6619.32	1395.9	8757.55	263.823
		YPM1876 - 5. area	11.1591	63.1036	0.24485	0.0174049	10.7688	0.661438	8644.66	4113.23	2341.1	1274.37
		average	18.3396	197.151	0.509545	0.0178245	16.9792	1.13382	5555.01	2626.08	3325.91	858.223
		STD	5.38452	178.245	0.332646	0.000322771	4.15842	0.284839	1938.94	2156.54	2834.02	725.719
	44	YPM1876 - 1. area	8.9859	14.6329	0.261674	0.0179486	8.10724	0.506885	3342.48	3365.91	398.203	278.116
		YPM1876 - 2. area	8.35934	16.6159	0.279646	0.017681	8.6408	0.534501	4044.06	6853.71	547.167	790.425
		YPM1876 - 3. area	37.063	224.899	0.359896	0.0179352	30.4566	1.87587	3199.92	2998.53	996.839	2311.55
		YPM1876 - 4. area	38.7719	3243.75	0.589703	0.0175935	38.4372	2.52095	6221.87	5021.12	7580	6705.07
		average	23.295	874.975	0.37273	0.0177896	21.4105	1.35955	4202.08	4559.81	2380.55	2521.29
		STD	14.6366	1370.28	0.130614	0.00015548	13.3396	0.869364	1209.11	1527.89	3009.98	2528.62
Hypsilophodon	45	NHMR192 - 1. area	35.9645	126.946	1.53139	0.0189781	41.1426	2.54531	2283.47	375.786	567.761	609.464
		average	35.9645	126.946	1.53139	0.0189781	41.1426	2.54531	2283.47	375.786	567.761	609.464
		STD	0	0	0	0	0	0	0	0	0	0
	46	NHMR192 - 1. area	59.3285	76.3561	0.567649	0.0176796	12.1598	0.776423	2031.63	1743.93	936.924	1774.8
		average	59.3285	76.3561	0.567649	0.0176796	12.1598	0.776423	2031.63	1743.93	936.924	1774.8
		STD	0	0	0	0	0	0	0	0	0	0
	47	NHMR2472 - 1. area	11.8176	9.37893	0.993396	0.018872	17.0794	1.01687	2675.81	300.924	184.52	190.071
		average	11.8176	9.37893	0.993396	0.018872	17.0794	1.01687	2675.81	300.924	184.52	190.071
		STD	0	0	0	0	0	0	0	0	0	0
	48	NHMR5863 - 1. area	7.62292	12.8866	0.377102	0.0183323	10.8688	0.602076	2803.89	5813.23	155.593	242.361
		average	7.62292	12.8866	0.377102	0.0183323	10.8688	0.602076	2803.89	5813.23	155.593	242.361
		STD	0	0	0	0	0	0	0	0	0	0
	49	NHMR5863 - 1. area	11.0653	18.8676	0.483588	0.0173501	12.1132	0.645075	1961.64	319.438	517.652	278.054
		average	11.0653	18.8676	0.483588	0.0173501	12.1132	0.645075	1961.64	319.438	517.652	278.054
		STD	0	0	0	0	0	0	0	0	0	0
	50	NHMR8367 - 1. area	51.6875	63.1036	0.723099	0.0190124	25.9233	1.84924	2345.04	905.742	979.462	473.897
		average	51.6875	63.1036	0.723099	0.0190124	25.9233	1.84924	2345.04	905.742	979.462	473.897
		STD	0	0	0	0	0	0	0	0	0	0
	51	NHMR8367 - 1. area	17.8307	16.6159	0.391116	0.0183913	22.1449	1.09683	5549.63	4647.23	484.628	1715.5
		average	17.8307	16.6159	0.391116	0.0183913	22.1449	1.09683	5549.63	4647.23	484.628	1715.5
		STD	0	0	0	0	0	0	0	0	0	0
	52	NHMR2471 - 1. area	7.93439	12.8866	0.230784	0.0170245	3.91128	0.21781	4220.09	5526.57	252.139	655.757
		NHMR2471 - 2. area	7.22341	12.8866	0.462761	0.0168645	21.4576	0.760686	58.901	4049.7	72.2925	211.822
		average	7.5789	12.8866	0.346773	0.0169445	12.6844	0.489248	2139.49	4788.13	162.216	433.79
		STD	0.355487	0	0.115989	7.99948e-05	8.77315	0.271438	2080.59	738.433	89.9235	221.968
	53	NHMR2471 - 1. area	21.1071	98.4534	1.34637	0.0185865	22.7348	1.79897	132.01	207.677	114.604	171.184
		average	21.1071	98.4534	1.34637	0.0185865	22.7348	1.79897	132.01	207.677	114.604	171.184
		STD	0	0	0	0	0	0	0	0	0	0
	54	NHMR2477 - 1. area	29.2755	22.8301	0.303549	0.0190127	15.6014	0.825467	6545.44	2917.69	1380.44	212.984
		NHMR2477 - 2. area	31.3193	67.2435	0.500553	0.0180031	19.5516	1.13658	141.412	8010.05	292.369	431.36
		average	30.2974	45.0368	0.402051	0.0185079	17.5765	0.981024	3343.42	5463.87	836.405	322.172
		STD	1.02189	22.2067	0.0985022	0.000504775	1.97511	0.155557	3202.01	2546.18	544.036	109.188
	55	NHMR2477 - 1. area	49.2296	2.46958	0.464545	0.0182903	42.3056	2.77918	571.369	748.362	859.381	905.788
		average	49.2296	2.46958	0.464545	0.0182903	42.3056	2.77918	571.369	748.362	859.381	905.788
		STD	0	0	0	0	0	0	0	0	0	0
	56	NHMR2477 - 1. area	48.1371	45.9273	1.29146	0.0185584	24.4577	1.55378	1858.89	1137.51	831.481	776.748
		average	48.1371	45.9273	1.29146	0.0185584	24.4577	1.55378	1858.89	1137.51	831.481	776.748
		STD	0	0	0	0	0	0	0	0	0	0
	57	NHMR2477 - 1. area	43.8442	29.437	1.11882	0.0176688	30.7894	2.72166	1224.74	1011.15	1217.93	836.468
		average	43.8442	29.437	1.11882	0.0176688	30.7894	2.72166	1224.74	1011.15	1217.93	836.468
		STD	0	0	0	0	0	0	0	0	0	0
	58	NHMR6372 - 1. area	30.2205	48.9404	0.770359	0.0174891	4.34788	0.24638	1203.59	5747.39	792.468	3295.4
		average	30.2205	48.9404	0.770359	0.0174891	4.34788	0.24638	1203.59	5747.39	792.468	3295.4
		STD	0	0	0	0	0	0	0	0	0	0
	59	NHMR6372 - 1. area	20.3086	29.437	0.307358	0.0184776	17.9614	1.08078	2320.45	4115.19	139.417	1574.85
		NHMR6372 - 2. area	28.9552	67.2435	1.34061	0.0190406	7.23103	0.402395	781.284	234.48	612.538	177.457
		average	24.6319	48.3403	0.823986	0.0187591	12.5962	0.74159	1550.86	2174.84	375.978	876.152
		STD	4.32328	18.9033	0.516628	0.00028154	5.36519	0.339194	769.58	1940.36	236.56	698.696
	60	NHMR8418 - 1. area	13.4488	17.706	0.252538	0.0181927	8.1102	0.361878	4821.87	1708.35	367.238	593.007
		average	13.4488	17.706	0.252538	0.0181927	8.1102	0.361878	4821.87	1708.35	367.238	593.007
		STD	0	0	0	0	0	0	0	0	0	0
Iguanodon	61	R1709 - 1. area	21.0173	18.8676	0.204487	0.0177856	10.8684	0.520106	2966.19	2060.88	763.43	426.392
		R1709 - 2. area	45.6724	29.437	0.296099	0.0168701	17.8446	1.07826	3289.69	990.41	914.6	267.18
		average	33.3448	24.1523	0.250293	0.0173278	14.3565	0.799181	3127.94	1525.64	839.015	346.786
		STD	12.3276	5.2847	0.0458059	0.000457761	3.48811	0.279075	161.75	535.234	75.5849	79.606
	62	R1709 - 1. area	48.6544	18.8676	0.326463	0.0188929	20.2098	1.02063	3438.99	2185.01	1220.39	1056.88
		R1709 - 2. area	35.182	16.6159	0.268409	0.0186507	9.07145	0.526565	2587.48	2345	700.726	238.698
		R1709 - 3. area	31.6468	52.1511	0.271128	0.0181875	14.8652	0.768601	2534.52	1665.76	644.841	281.31
		average	38.4944	29.2115	0.288667	0.018577	14.7155	0.771933	2853.66	2065.26	855.319	525.629
		STD	7.32777	16.2468	0.0267492	0.000292643	4.54843	0.201716	414.453	289.939	259.15	376.052
	63	R1709 - 1. area	30.0543	17.706	0.223117	0.0186879	13.9207	0.696786	9667.52	5921.27	2278.83	481.194
		R1709 - 2. area	40.981	10.6499	0.179392	0.0188534	10.6068	0.63725	3049.11	3714.42	441.726	296.547
		R1709 - 3. area	25.5795	45.9273	0.535177	0.0181922	11.8067	0.80751	1158.07	2410.2	573.557	1065.02
		average	32.2049	24.7611	0.312562	0.0185779	12.1114	0.713849	4624.9	4015.3	1098.04	614.254
		STD	6.46894	15.2415	0.158422	0.000280923	1.36996	0.0705477	3648.29	1449.09	836.681	327.533
	64	R1709 - 1. area	12.8483	16.6159	0.170906	0.0173666	3.7087	0.219692	2034.49	2596.77	444.832	186.356
		R1709 - 2. area	11.6009	24.3278	0.283435	0.0189023	7.94497	0.477896	3211.77	307.801	298.732	108.278
		R1709 - 3. area	16.6382	31.3683	0.199801	0.0167703	8.34214	0.460788	4555.67	1258.43	954.644	198.14
		average	13.6958	24.104	0.218047	0.0176797	6.66527	0.386125	3267.31	1387.67	566.069	164.258
		STD	2.14203	6.02471	0.0477173	0.000898109	2.09689	0.117893	1030.01	938.926	281.163	39.8754
	65	R1709 - 1. area	7.88386	11.3486	0.211521	0.0165071	6.89124	0.37186	2873.21	4212.76	199.851	381.46
		average	7.88386	11.3486	0.211521	0.0165071	6.89124	0.37186	2873.21	4212.76	199.851	381.46
		STD	0	0	0	0	0	0	0	0	0	0
	66	NHMR6756 - 1. area	16.1595	10.6499	0.313768	0.0167925	5.63887	0.29476	778.926	1509.76	76.407	145.275
		NHMR6756 - 2. area	3.66357	12.8866	0.196008	0.0167402	4.90164	0.225846	5718.73	4903.91	309.329	334.936
		NHMR6756 - 3. area	7.02589	11.3486	0.136359	0.0173918	5.05816	0.305131	2673.97	2275.08	138.631	189.111
		NHMR6756 - 4. area	3.08794	18.8676	0.178391	0.0175349	4.88053	0.311326	2330.43	2139.97	220.59	101.085
		average	7.48422	13.4382	0.206132	0.0171149	5.1198	0.284266	2875.51	2707.18	186.239	192.601
		STD	5.22961	3.23742	0.0658137	0.00035267	0.307437	0.0342443	1790.06	1300.76	87.5511	87.8725
	67	NHMR1635 - 1. area	6.32279	12.8866	1.84178	0.0177179	10.7069	0.577899	2841.8	701.377	75.8048	76.6177
		NHMR1635 - 2. area	3.41098	7.7511	0.641425	0.017879	25.9296	1.97822	*****	*****	*****	*****
		NHMR1635 - 3. area	3.62658	12.0932	0.211591	0.0174998	5.69017	0.239472	*****	6509.65	*****	953.945
		average	4.45345	10.9103	0.898266	0.0176989	14.1089	0.931865	2841.8	3605.51	75.8048	515.282
		STD	1.32475	2.25723	0.689858	0.00015538	8.60577	0.752677	0	2904.13	0	438.664
	68	NHMR1895 - 1. area	12.9911	13.732	0.404146	0.0174373	4.23964	0.240969	2254.19	3496.08	237.673	338.911
		NHMR1895 - 2. area	8.22847	16.6159	0.213316	0.0172232	3.7936	0.201232	8547.87	331.705	603.998	84.0766
		NHMR1895 - 3. area	7.80381	14.6329	0.383018	0.0160475	10.2641	0.683045	2326.43	1165.23	197.311	127.234
		NHMR1895 - 4. area	4.2944	22.8301	0.542915	0.018367	9.65678	0.488486	14566.8	2614.81	7833.32	128.988
		average	8.32944	16.9527	0.385849	0.0172688	6.98853	0.403433	6923.82	1901.95	2218.08	169.802
		STD	3.09431	3.55004	0.117026	0.000825874	2.98383	0.195382	5098.87	1230.63	3245.83	99.2779
	69	NHMR2382 - 1. area	6.03098	13.732	0.281934	0.0182696	10.9238	0.612214	11877.4	11309.7	7875.53	3455.1
		NHMR2382 - 2. area	7.59058	16.6159	0.30437	0.0181275	9.83424	0.608189	9201.64	9517.77	2337.84	9240.91
		NHMR2382 - 3. area	4.16857	9.37893	0.173684	0.0166576	3.26232	0.217812	3023.74	1574.21	230.853	92.7546
		NHMR2382 - 4. area	3.15079	12.0932	0.111891	0.01804	3.33834	0.205749	3839.86	1686.88	248.349	109.263
		average	5.23523	12.955	0.21797	0.0177737	6.83967	0.410991	6985.67	6022.15	2673.14	3224.51
		STD	1.7076	2.62378	0.0786931	0.000649579	3.56035	0.199261	3688.94	4437.25	3123.37	3733.73
	70	NHMR2387 - 1. area	10.0427	9.37893	0.531718	0.0188499	5.44793	0.254689	*****	6414.12	*****	108.267
		NHMR2387 - 2. area	14.6129	16.6159	0.420756	0.0175565	9.33364	0.557034	5726.31	3370.05	1383.37	496.798
		NHMR2387 - 3. area	4.72431	9.37893	0.272908	0.0181641	7.24325	0.414855	15978.7	963.771	5938.47	271.248
		NHMR2387 - 4. area	49.8105	63.1036	0.944733	0.0185225	86.674	3.97375	559.631	399.678	632.624	444.384
		average	19.7976	24.6193	0.542529	0.0182732	27.1747	1.30008	7421.54	2786.9	2651.49	330.174
		STD	17.6778	22.4145	0.249704	0.000479629	34.3794	1.54734	6407.92	2372.73	2344.37	152.907
	71	NHMR2387 - 1. area	5.07143	17.706	0.160974	0.0177235	4.49637	0.25868	1982.28	2040.78	175.217	210.321
		NHMR2387 - 2. area	3.10186	12.8866	0.272266	0.0180223	9.95466	0.572538	4946.18	2701.87	201.829	361.861
		NHMR2387 - 3. area	19.8217	14.6329	0.529024	0.0173805	6.4813	0.427343	1359.11	1895.05	234.045	372.049
		NHMR2387 - 4. area	24.3096	13.732	0.414128	0.0174523	5.94619	0.258325	587.674	1008.11	81.4174	111.534
		average	13.0761	14.7394	0.344098	0.0176447	6.71963	0.379222	2218.81	1911.45	173.127	263.941
		STD	9.15498	1.82071	0.13946	0.000252803	2.00395	0.13118	1650.32	603.69	56.8986	108.833
	72	NHMR3428 - 1. area	16.3026	17.706	0.281153	0.0184006	4.97414	0.290875	1753.49	4477.65	312.629	901.517
		NHMR3428 - 2. area	10.9644	22.8301	0.245439	0.0181584	3.65403	0.236056	3816.46	1031.85	1378.77	455.823
		NHMR3428 - 3. area	10.1807	11.3486	0.310003	0.0173672	5.05502	0.348042	2910.74	7170.07	422.51	2024.28
		NHMR3428 - 4. area	10.6353	12.0932	0.319915	0.0180672	8.03083	0.342637	10795.5	141.741	1781.38	122.623
		average	12.0208	15.9945	0.289128	0.0179984	5.4285	0.304402	4819.05	3205.33	973.821	876.06
		STD	2.48773	4.64915	0.0289651	0.000384211	1.60209	0.0453334	3527.14	2803.91	623.949	718.212
	73	NHMR36500 - 1. area	5.34973	12.8866	0.331197	0.0185967	3.13672	0.200243	2406.49	1620.66	173.731	112.186
		NHMR36500 - 2. area	2.77693	16.6159	0.272465	0.0187338	3.17028	0.213876	1044.94	1214.29	44.0696	77.668
		NHMR36500 - 3. area	4.95091	16.6159	0.0839845	0.0179783	3.66105	0.206197	1321.85	1110.55	89.1185	100.203
		average	4.35919	15.3728	0.229215	0.0184362	3.32268	0.206772	1591.09	1315.17	102.306	96.6857
		STD	1.13061	1.75802	0.105456	0.00032861	0.239651	0.00558021	587.552	220.128	53.7492	14.3096
	74	NHMR4700 - 1. area	8.08164	13.732	0.390571	0.0194379	9.49446	0.52281	10107.1	6292.69	2574.21	1302.44
		NHMR4700 - 2. area	5.75626	15.5929	0.110222	0.0172569	7.96639	0.462927	3270.73	5284.28	394.044	727.888
		NHMR4700 - 3. area	3.9701	18.8676	0.348597	0.0183975	3.76027	0.222556	1640.72	1284.48	144.097	102.536
		NHMR4700 - 4. area	5.38006	18.8676	0.202306	0.0189489	5.12111	0.281769	3232.94	2297.7	573.735	263.764
		average	5.79702	16.765	0.262924	0.0185103	6.58556	0.372515	4562.87	3789.79	921.522	599.157
		STD	1.47755	2.20312	0.112501	0.000811853	2.26358	0.123981	3267.86	2061.61	966.303	466.448
	75	NHMR604 - 1. area	8.55617	10.6499	0.571025	0.0184251	2.5066	0.177538	3598.31	7300.73	816.487	1713.54
		NHMR604 - 2. area	4.57052	8.8015	0.175526	0.0169037	2.90969	0.16941	2191.32	1754.73	59.0129	61.5646
		NHMR604 - 3. area	3.8907	12.8866	0.32173	0.0166599	1.98189	0.119079	83.7014	*****	380.057	*****
		average	5.67246	10.7793	0.356093	0.0173295	2.46606	0.155342	1957.78	4527.73	418.519	887.552
		STD	2.05789	1.67022	0.16328	0.00078103	0.379855	0.0258556	1444.31	2773	310.431	825.987
	76	NHMR754 - 1. area	5.00906	33.4262	0.285182	0.0183419	3.68164	0.234251	5625.85	15412.3	892.261	1811.41
		NHMR754 - 2. area	5.31516	13.732	0.734399	0.0183594	2.54009	0.16493	3071.19	5198.55	369.632	366.624
		NHMR754 - 3. area	1.59656	18.8676	0.392129	0.0177666	4.36143	0.265694	3704.62	3028.62	119.257	116.756
		average	3.97359	22.0086	0.47057	0.0181559	3.52772	0.221625	4133.89	7879.82	460.383	764.929
		STD	1.68545	8.34126	0.191596	0.000275405	0.751483	0.0420943	1086.21	5399.43	322.036	746.97
Mochlodon vorosi	77	2016.1601a - 1. area	2.00199	12.6481	0.478582	0.0179309	1.6707	0.12306	1158.93	1530.18	90.7142	64.7851
		2016.1601a - 2. area	1.90434	20.7909	0.529732	0.0172004	1.4123	0.104149	1017.03	733.477	84.4231	47.0223
		2016.1601a - 3. area	1.31213	16.2162	0.324622	0.0173408	0.703159	0.0500362	621.956	783.602	36.3759	38.0614
		2016.1601a - 4. area	3.67297	11.1702	0.285977	0.0169274	0.825903	0.0600394	280.455	292.039	21.1494	30.3983
		average	2.22286	15.2063	0.404728	0.0173499	1.15302	0.084321	769.594	834.824	58.1656	45.0668
		STD	0.877849	3.7095	0.101979	0.000366891	0.401434	0.0302442	344.189	444.699	29.9744	12.8148
	78	2016.1601b - 1. area	1.73888	11.8862	0.173971	0.0185043	0.780794	0.0527376	438.145	496.247	24.9316	31.2102
		2016.1601b - 2. area	4.68123	11.1702	0.436983	0.0168802	1.23783	0.0849398	357.498	320.382	39.337	36.1964
		2016.1601b - 3. area	4.5279	16.2162	0.339839	0.0177062	1.39812	0.107217	574.926	492.607	58.6379	45.468
		2016.1601b - 4. area	0.540189	12.6481	0.349483	0.0176555	0.539914	0.0385961	532.675	807.395	18.5253	20.691
		average	2.87205	12.9802	0.325069	0.0176865	0.989165	0.0708727	475.811	529.158	35.3579	33.3914
		STD	1.78442	1.94001	0.0950915	0.00057451	0.344356	0.0268769	84.371	175.658	15.4097	8.94107
	79	2016.962 - 1. area	3.36501	17.2556	0.433255	0.0175037	0.843853	0.0626442	806.58	702.384	56.085	62.6731
		2016.962 - 2. area	2.80866	11.8862	0.248429	0.0171349	1.17881	0.08244	507.319	539.296	46.0153	36.7474
		2016.962 - 3. area	3.84524	9.27085	0.186489	0.0174756	0.953712	0.0721101	634.855	503.861	48.0035	49.8178
		2016.962 - 4. area	4.06138	15.2394	0.273554	0.0178139	1.32013	0.0917218	682.881	541.442	53.5614	54.8374
		average	3.52007	13.413	0.285432	0.017482	1.07412	0.077229	657.909	571.746	50.9163	51.0189
		STD	0.481895	3.06552	0.0910383	0.000240414	0.186413	0.01091	107.163	76.8864	4.06868	9.42763
	80	PAL 2022.15.1. - 1. area	2.28612	20.7909	0.341849	0.0186715	1.18755	0.0907554	514.206	325.603	45.4637	24.3773
		PAL 2022.15.1. - 2. area	2.13125	20.7909	0.348491	0.0179425	1.12694	0.0814057	387.517	384.198	33.882	26.6178
		PAL 2022.15.1. - 3. area	5.14154	15.2394	0.336295	0.0187228	1.41395	0.104365	229.966	202.494	26.2543	30.9928
		PAL 2022.15.1. - 4. area	5.15038	19.5385	0.418875	0.017335	2.28508	0.16797	184.051	140.375	25.777	14.4844
		average	3.67732	19.0899	0.361377	0.018168	1.50338	0.111124	328.935	263.168	32.8442	24.1181
		STD	1.46966	2.28113	0.0334761	0.000571404	0.46382	0.03382	130.904	96.5735	7.964	6.04949
	81	PAL 2022.16.1. - 1. area	4.1318	20.7909	1.31082	0.01931	2.09105	0.155888	416.84	161.464	59.9209	33.1248
		PAL 2022.16.1. - 2. area	1.69919	17.2556	0.808187	0.0185364	1.27285	0.0977477	744.003	486.686	49.3572	41.0009
		PAL 2022.16.1. - 3. area	4.00786	12.6481	0.581297	0.0179174	1.46443	0.112423	420.081	353.647	55.2983	55.1849
		PAL 2022.16.1. - 4. area	2.4352	18.3616	0.502508	0.017138	1.9353	0.155642	719.264	616.524	72.0494	41.1904
		PAL 2022.16.1. - 5. area	3.02855	16.2162	1.17563	0.018701	2.20786	0.160179	644.264	418.474	56.3437	36.3704
		average	3.06052	17.0545	0.87569	0.0183206	1.79429	0.136376	588.89	407.359	58.5939	41.3743
		STD	0.926322	2.67689	0.31931	0.000739079	0.363236	0.0260166	142.983	150.676	7.53728	7.53657
Owenodon	82	NHMR2998 - 1. area	4.28293	12.8866	0.613871	0.0177503	8.55421	0.614901	9744.07	900.294	592.328	229.261
		NHMR2998 - 2. area	6.21644	16.6159	0.452413	0.0174671	9.0316	0.600243	11305.5	1422.75	2445.83	486.736
		NHMR2998 - 3. area	15.9823	13.732	0.175705	0.0171878	10.0201	0.572388	3221.3	481.331	823.689	143.239
		average	8.82721	14.4115	0.413996	0.0174684	9.20196	0.595844	8090.3	934.792	1287.28	286.412
		STD	5.12059	1.59651	0.180931	0.000229673	0.610446	0.0176327	3501.42	385.107	824.645	145.939
	83	NHMR2998 - 1. area	11.4468	45.9273	0.546794	0.0175075	7.87541	0.467953	6295	349.798	1345.95	225.824
		average	11.4468	45.9273	0.546794	0.0175075	7.87541	0.467953	6295	349.798	1345.95	225.824
		STD	0	0	0	0	0	0	0	0	0	0
	84	NHMR2998 - 1. area	18.5547	29.437	0.626658	0.0176257	10.2261	0.607025	2851.08	1115.26	306.904	309.084
		NHMR2998 - 2. area	4.57344	10.6499	0.291453	0.0177502	7.76641	0.490495	7596.85	6014.56	350.608	1021.11
		average	11.5641	20.0435	0.459055	0.0176879	8.99623	0.54876	5223.96	3564.91	328.756	665.098
		STD	6.99064	9.39354	0.167603	6.22174e-05	1.22982	0.058265	2372.88	2449.65	21.8523	356.013
	85	NHMR2998 - 1. area	10.7741	185.865	0.671119	0.0160323	10.9574	0.690437	3742.93	1289.51	890.056	276.015
		NHMR2998 - 2. area	33.0317	22.8301	0.203194	0.0170387	12.3347	0.7365	2038.52	2214.11	304.992	426.441
		average	21.9029	104.347	0.437156	0.0165355	11.6461	0.713469	2890.72	1751.81	597.524	351.228
		STD	11.1288	81.5174	0.233963	0.000503179	0.688636	0.0230312	852.207	462.3	292.532	75.2129
Rhabdodon	86	MN166 - 1. area	17.3595	12.8866	0.213284	0.0174319	3.36347	0.225179	654.697	1147.07	83.3578	123.32
		MN166 - 2. area	17.994	547.446	2.65629	0.0163515	15.7725	1.11418	3553.52	3875.43	1418.05	1292.8
		MN166 - 3. area	8.78285	14.6329	0.251646	0.0178436	5.84145	0.33907	1915.81	2637.35	144.795	294.313
		average	14.7121	191.655	1.04041	0.017209	8.3258	0.559477	2041.34	2553.28	548.734	570.146
		STD	4.20062	251.583	1.14271	0.000629187	5.36189	0.394982	1186.76	1115.43	615.21	515.742
	87	MN227 - 1. area	20.5086	29.437	0.183381	0.0181513	12.2192	0.676469	4432.5	4439.85	1197.37	4530.61
		MN227 - 2. area	13.9816	18.8676	0.198498	0.0175885	28.8387	1.78588	4254.65	4124.86	800.911	982.448
		MN227 - 3. area	17.9128	18.8676	0.134813	0.0182281	9.49747	0.515643	3572.22	2826.67	1391.38	825.153
		average	17.4677	22.3907	0.172231	0.0179893	16.8518	0.992662	4086.46	3797.13	1129.89	2112.74
		STD	2.68314	4.98246	0.0271686	0.000285121	8.54856	0.564716	370.796	698.159	245.737	1710.9
	88	Mechin_No.504 - 1. area	14.9703	18.8676	0.239146	0.0182711	14.0127	0.921636	6026.55	4846.95	1764.75	937.866
		Mechin_No.504 - 2. area	12.7619	14.6329	0.166262	0.0184426	7.50618	0.468834	4956.49	2046.72	709.748	428.753
		Mechin_No.504 - 3. area	21.5211	11.3486	0.255435	0.0189161	7.04968	0.43513	4788.72	1819.56	475.995	258.435
		average	16.4178	14.9497	0.220281	0.0185433	9.52286	0.608534	5257.26	2904.41	983.497	541.685
		STD	3.7195	3.07777	0.0387717	0.000272783	3.18028	0.221824	548.269	1376.71	560.61	288.643
	89	Mechin_No.506 - 1. area	14.2358	25.9239	0.514516	0.0187323	17.3217	1.15647	4899.9	833.11	2897.7	311.014
		Mechin_No.506 - 2. area	12.05	17.706	0.286987	0.0171541	14.3101	0.808273	10343.4	915.302	832.115	224.082
		Mechin_No.506 - 3. area	16.2182	10.6499	0.234241	0.0165715	7.26295	0.480679	2907.66	3616.24	339.099	625.556
		average	14.168	18.0933	0.345248	0.017486	12.9649	0.815141	6050.31	1788.22	1356.31	386.884
		STD	1.70235	6.24158	0.121612	0.000912812	4.21518	0.275934	3142.72	1293.04	1108.36	172.458
	90	Mechin_No.724 - 1. area	6.46313	9.37893	0.212339	0.0161538	10.3755	0.561445	4747.46	7298.72	494.337	656.953
		Mechin_No.724 - 2. area	4.26402	18.8676	0.198922	0.0174491	7.61914	0.431689	5957.86	11689.8	862.917	909.117
		Mechin_No.724 - 3. area	7.50553	16.6159	0.223516	0.0174459	12.6916	0.751871	7941.64	12099.5	3327.3	2901.26
		average	6.07756	14.9541	0.211592	0.0170163	10.2288	0.581669	6215.66	10362.7	1561.52	1489.11
		STD	1.35113	4.04803	0.0100544	0.000609858	2.07343	0.131494	1316.7	2173.01	1257.63	1003.83
	91	Mechin_No.508 - 1. area	13.3072	16.6159	0.259559	0.0181098	13.1742	0.837089	11236.9	1727.59	2285.07	203.677
		Mechin_No.508 - 2. area	32.467	452.429	0.457481	0.017723	16.041	1.11407	4544	1511.73	4746.34	295.508
		Mechin_No.508 - 3. area	14.7206	16.6159	0.214146	0.0178137	9.40079	0.58962	6326.67	5780.68	2790.04	1784.31
		average	20.1649	161.887	0.310395	0.0178822	12.872	0.846925	7369.21	3006.66	3273.82	761.166
		STD	8.718	205.444	0.105645	0.000165147	2.71927	0.214218	2830.08	1963.5	1061.44	724.445
	92	Mechin_No.655 - 1. area	11.9765	33.4262	0.383764	0.0183367	9.23402	0.470888	8512.74	2047.12	1610.05	571.04
		Mechin_No.655 - 2. area	8.16322	16.6159	0.394216	0.0174375	6.02994	0.39236	3186.38	9394.9	621.37	785.82
		Mechin_No.655 - 3. area	7.46321	22.8301	0.364114	0.0170311	8.27716	0.488434	10480.4	4351.71	1264.73	857.129
		Mechin_No.655 - 4. area	11.2836	135.274	4.48816	0.019807	3.30432	0.341832	1818.38	3009.54	239.18	254.042
		average	9.72161	52.0365	1.40756	0.0181531	6.71136	0.423379	5999.47	4700.82	933.832	617.008
		STD	1.93991	48.4315	1.77861	0.00106537	2.28516	0.0593745	3598.27	2831.03	535.475	234.527
Tenontosaurus dossi	93	SMU_2 - 1. area	1.27246	9.37893	0.192801	0.0179397	8.68966	0.570573	*****	*****	*****	*****
		SMU_2 - 2. area	2.16772	8.8015	0.336466	0.0195247	6.72769	0.421902	2587.06	1996.73	98.3055	61.6038
		SMU_2 - 3. area	1.54335	12.8866	0.460727	0.0184641	17.6177	1.20068	*****	397.151	*****	191.328
		average	1.66117	10.3557	0.329998	0.0186428	11.0117	0.73105	2587.06	1196.94	98.3055	126.466
		STD	0.374866	1.80507	0.109476	0.000659289	4.73933	0.337576	0	799.788	0	64.8622
	94	SMU.76268 - 1. area	7.11055	9.37893	0.28939	0.0181185	8.42737	0.466487	8404.93	10049.9	1496.15	1843.93
		SMU.76268 - 2. area	4.13403	9.37893	0.216369	0.0173578	7.68329	0.496968	10417.9	293.012	1116.96	52.6841
		SMU.76268 - 3. area	4.2928	15.5929	0.351534	0.0169448	6.60356	0.408633	3352.73	6119.81	362.811	558.073
		average	5.17913	11.4503	0.285765	0.0174737	7.57141	0.457363	7391.84	5487.59	991.973	818.228
		STD	1.36726	2.92929	0.0552403	0.000486121	0.74876	0.0366354	2971.95	4008.26	471.049	754.054
	95	SMU.76267 - 1. area	8.55542	20.1054	0.227468	0.0178688	11.4999	0.619363	6385.35	4670.81	556.516	1235.09
		SMU.76267 - 2. area	7.21753	22.8301	0.173268	0.0173791	5.48668	0.309235	2804.23	3036.84	654.781	425.837
		SMU.76267 - 3. area	9.99538	29.437	0.270117	0.0169647	8.17311	0.514963	5534.75	4826.2	2690.22	1653.6
		average	8.58944	24.1242	0.223618	0.0174042	8.38655	0.481187	4908.11	4177.95	1300.51	1104.84
		STD	1.13431	3.91796	0.0396317	0.000369504	2.45951	0.128842	1527.66	809.376	983.496	509.624
	96	SMU.76269 - 1. area	9.55123	25.9239	0.194108	0.0183023	6.66242	0.382712	4428.3	4342.68	948.577	739.686
		SMU.76269 - 2. area	8.48405	27.6247	0.220395	0.0177477	5.98472	0.36189	2356.43	2874.83	450.529	384.614
		SMU.76269 - 3. area	5.17216	20.1054	0.262185	0.0183374	6.42429	0.388325	3558.83	7782.35	336.499	750.743
		average	7.73582	24.5513	0.225563	0.0181291	6.35714	0.377642	3447.85	4999.95	578.535	625.014
		STD	1.86439	3.21949	0.0280317	0.000270079	0.280715	0.0113716	849.47	2056.69	265.768	170.049
Tenontosaurus tilleti	97	YPM5456 - 1. area	3.72169	18.8676	0.164657	0.0196389	2.22626	0.146796	2085.34	2224.24	173.905	227.078
		YPM5456 - 2. area	12.9964	40.4461	0.309851	0.0185548	7.30952	0.332826	41.334	4769.48	45.9254	1832.98
		YPM5456 - 3. area	9.43986	20.1054	0.358715	0.0197773	4.39179	0.279011	7972.27	4911.25	1496.78	1000.8
		YPM5456 - 4. area	5.29421	11.3486	0.234165	0.0200308	4.95769	0.316359	4332.58	4223.65	646.554	461.771
		average	7.86303	22.692	0.266847	0.0195005	4.72132	0.268748	3607.88	4032.16	590.791	880.656
		STD	3.62584	10.7842	0.0738241	0.000563765	1.80891	0.0730589	2941.58	1074.91	568.902	617.248
	98	YPM5456 - 1. area	8.58875	15.5929	0.530203	0.0193125	5.89705	0.32004	6228.58	5633.54	1144.54	1273.42
		YPM5456 - 2. area	6.16356	12.8866	0.250164	0.0203662	5.88103	0.356481	4828.61	6775.46	348.448	650.137
		YPM5456 - 3. area	10.2856	16.6159	0.214844	0.0192388	8.56561	0.485929	3895.61	8396.77	577.105	2630.21
		average	8.34596	15.0318	0.331737	0.0196392	6.78123	0.387484	4984.26	6935.26	690.031	1517.92
		STD	1.69154	1.57335	0.141075	0.000514955	1.26176	0.0711838	958.768	1133.73	334.669	826.644
	99	YPM5456 - 1. area	3.36533	16.6159	0.139625	0.0193698	3.33903	0.195341	4135.59	2708.51	278.081	283.957
		YPM5456 - 2. area	5.35138	16.6159	0.194601	0.0185057	8.82587	0.510196	8935.72	7993.52	1420.64	3353.97
		YPM5456 - 3. area	4.73733	17.706	0.363177	0.0164921	14.064	0.926137	945.171	577.758	231.689	80.7081
		average	4.48468	16.9793	0.232468	0.0181225	8.74298	0.543891	4672.16	3759.93	643.469	1239.54
		STD	0.83025	0.513879	0.0951117	0.00120566	4.37885	0.299296	3284.12	3117.43	549.867	1497.42
	100	YPM5456 - 1. area	23.0057	86.7036	0.231677	0.0186283	10.3888	0.485842	2517.68	4876.82	426.206	1290.77
		YPM5456 - 2. area	19.2984	20.1054	0.486124	0.0186988	23.2755	0.971647	5044.82	4171.19	954.527	548.729
		YPM5456 - 3. area	6.07684	9.37893	0.242447	0.0187368	3.03014	0.177071	3911.42	7334.72	366.8	1066.79
		average	16.127	38.7293	0.320083	0.0186879	12.2315	0.544853	3824.64	5460.91	582.511	968.762
		STD	7.26591	34.2044	0.117491	4.4958e-05	8.3672	0.327057	1033.52	1355.94	264.171	310.766
	101	YPM5456 - 1. area	2.76255	20.1054	0.344526	0.0175981	5.89558	0.342262	4449.09	5266.15	261.192	470.504
		YPM5456 - 2. area	3.46924	12.8866	0.230762	0.0182711	5.7272	0.340168	2596.87	4717.57	245.228	522.438
		YPM5456 - 3. area	4.60952	9.37893	0.157193	0.0181007	4.49697	0.288216	2504.11	2155.83	176.396	141.619
		average	3.61377	14.1236	0.24416	0.01799	5.37325	0.323549	3183.36	4046.52	227.605	378.187
		STD	0.760918	4.46559	0.077063	0.000285681	0.623426	0.0249986	895.809	1355.55	36.7922	168.617
	102	YPM5456 - 1. area	9.24856	15.5929	0.157145	0.016303	5.49504	0.316481	4901.46	4395.87	754.074	1092.66
		YPM5456 - 2. area	4.38815	12.0932	0.120373	0.0178473	3.71762	0.227676	4168	3399.56	400.951	289.099
		YPM5456 - 3. area	6.72117	21.4245	0.283091	0.0180635	8.1742	0.38375	4438.7	4747.53	560.884	690.392
		average	6.78596	16.3702	0.18687	0.0174046	5.79562	0.309302	4502.72	4180.99	571.969	690.717
		STD	1.98478	3.84894	0.0696749	0.000783945	1.83176	0.063919	302.834	570.899	144.375	328.053
	103	YPM5456 - 1. area	18.7271	10.6499	0.138513	0.0201153	6.05171	0.39814	13514	7010.5	6733.27	2992.01
		YPM5456 - 2. area	4.48679	9.37893	0.236171	0.0206875	4.45663	0.287694	2034.75	2104.91	106.538	155.971
		YPM5456 - 3. area	5.19909	11.3486	0.0890209	0.0204419	5.9106	0.296629	7186.76	11841.4	1075.56	3443.3
		average	9.47098	10.4592	0.154568	0.0204149	5.47298	0.327488	7578.51	6985.62	2638.46	2197.1
		STD	6.55149	0.815361	0.0611371	0.000234387	0.720975	0.0500917	4694.57	3974.96	2922.37	1455
Thescelosaurus	104	CM.90336 - 1. area	12.8224	12.0932	0.607872	0.0172486	16.0205	0.676476	1817.32	3486.44	940.77	297.748
		CM.90336 - 2. area	18.5793	18.8676	0.483337	0.0176628	38.5174	1.71727	116.596	948.571	113.222	235.126
		average	15.7008	15.4804	0.545604	0.0174557	27.2689	1.19687	966.957	2217.51	526.996	266.437
		STD	2.87845	3.38722	0.0622672	0.000207115	11.2485	0.520397	850.361	1268.94	413.774	31.3109
	105	YPM55488 - 1. area	12.7368	25.9239	0.186189	0.0179442	7.34182	0.398803	3559.75	3414.94	726.774	543.561
		YPM55488 - 2. area	13.2442	25.9239	0.473348	0.0168585	26.5055	1.54535	10924	8508.95	4895.57	737.655
		YPM55488 - 3. area	14.105	29.437	0.265226	0.0174359	9.88481	0.602619	2774.54	5161.47	1359.95	1120
		average	13.362	27.0949	0.308255	0.0174129	14.5774	0.848926	5752.76	5695.12	2327.43	800.404
		STD	0.56474	1.6561	0.121116	0.000443557	8.49812	0.49943	3670.63	2113.58	1834.25	239.475
	106	YPM55489 - 1. area	4.16453	15.5929	0.182512	0.0186679	7.75912	0.419997	6630.66	7355.39	564.602	757.096
		YPM55489 - 2. area	6.05687	16.6159	0.320071	0.0195948	20.4377	1.50606	17389.2	*****	3061.54	*****
		average	5.1107	16.1044	0.251292	0.0191313	14.0984	0.963028	12009.9	7355.39	1813.07	757.096
		STD	0.946171	0.511494	0.0687793	0.000463458	6.33929	0.543031	5379.28	0	1248.47	0
	107	YPM57177 - 1. area	11.0997	20.1054	0.574883	0.0183755	9.55014	0.6009	1002.52	15625.6	156.105	1326.84
		YPM57177 - 2. area	28.6812	76.3561	0.397197	0.0175735	21.4454	1.07667	1332.68	2282.77	232.174	546.415
		YPM57177 - 3. area	25.413	33.4262	0.422685	0.0172788	12.4638	0.554405	327.486	5140.17	201.842	1234.51
		average	21.7313	43.2959	0.464922	0.0177426	14.4865	0.743992	887.562	7682.86	196.707	1035.92
		STD	7.63517	24.0013	0.0784475	0.000463392	5.06245	0.236005	418.341	5736.26	31.2665	348.181
	108	YPM7435 - 1. area	3.68083	12.8866	0.244915	0.0172885	3.91899	0.236071	2122.24	3024.16	221.743	266.954
		YPM7435 - 2. area	5.59524	11.3486	0.196392	0.0169479	4.24797	0.213792	2272.07	2423.94	262.079	206.235
		average	4.63803	12.1176	0.220653	0.0171182	4.08348	0.224932	2197.16	2724.05	241.911	236.595
		STD	0.957204	0.768962	0.0242616	0.000170298	0.164487	0.0111391	74.9174	300.11	20.168	30.3594
Zalmoxes	109	LPB (FGGUB) R.2783 - 1. area	21.2265	22.8301	2.21454	0.0173421	5.60641	0.431996	1693.73	521.635	823.171	627.664
		LPB (FGGUB) R.2783 - 2. area	7.92942	12.0932	0.482654	0.0172373	5.4026	0.352159	10081.1	1545.69	2580.37	791.121
		LPB (FGGUB) R.2783 - 3. area	10.1981	33.4262	0.425206	0.0170651	9.14077	0.572555	6152.43	263.849	1338.7	267.992
		LPB (FGGUB) R.2783 - 4. area	6.45644	16.6159	0.506107	0.0191306	6.09168	0.27453	12573.5	3777.35	1018.81	154.83
		average	11.4526	21.2413	0.907126	0.0176938	6.56037	0.40781	7625.2	1527.13	1440.26	460.402
		STD	5.79823	8.00123	0.755407	0.000835429	1.51068	0.110212	4119.13	1384.81	683.479	258.721
	110	LPB (FGGUB) R.2781 - 1. area	6.60257	59.2185	1.46185	0.0185713	7.34584	0.473487	6025.36	3582.69	1936.19	1419.18
		LPB (FGGUB) R.2781 - 2. area	9.63069	29.437	0.374483	0.0188569	10.2981	0.70063	2636.99	4956.39	321.231	765.929
		LPB (FGGUB) R.2781 - 3. area	26.4235	40.4461	0.607557	0.0192816	11.848	0.56792	3256.38	4702.78	1591.6	633.333
		average	14.2189	43.0339	0.81463	0.0189033	9.83065	0.580679	3972.91	4413.95	1283.01	939.482
		STD	8.71803	12.2952	0.467441	0.000291829	1.86749	0.0931684	1473.16	596.839	694.476	343.492
	111	LPB (FGGUB) R.2839 - 1. area	5.03505	21.4245	0.35655	0.0154998	5.02347	0.310622	5495.24	7477.38	651.587	667.185
		LPB (FGGUB) R.2839 - 2. area	13.2787	25.9239	0.337774	0.0163031	30.2055	1.62562	5035.34	272.202	1316.67	70.8558
		LPB (FGGUB) R.2839 - 3. area	11.6264	31.3683	0.371073	0.016216	19.9402	1.05865	9221.53	10279.9	1113.13	2747.72
		average	9.98007	26.2389	0.355132	0.0160063	18.3897	0.998296	6584.04	6009.82	1027.13	1161.92
		STD	3.56112	4.06563	0.0136313	0.000359927	10.3388	0.538537	1874.42	4215.35	278.243	1147.45
	112	LPB (FGGUB) R.2860 - 1. area	4.89408	9.37893	0.325543	0.0178669	8.15316	0.401885	4252.3	11208.6	435.084	2125.86
		LPB (FGGUB) R.2860 - 2. area	2.23309	11.3486	0.35904	0.0188688	12.0558	0.72226	3553.35	2354.66	160.4	472.961
		LPB (FGGUB) R.2860 - 3. area	5.0559	11.3486	0.38055	0.0183651	8.34113	0.521408	5554.14	4018.35	325.843	293.107
		average	4.06102	10.6921	0.355044	0.0183669	9.51669	0.548517	4453.26	5860.55	307.109	963.974
		STD	1.29423	0.928525	0.0226335	0.000409058	1.79705	0.13219	829.09	3842.18	112.919	824.848
	113	LPB (FGGUB) R.2861 - 1. area	4.93131	13.732	0.494152	0.0202033	8.78927	0.519911	*****	8507	*****	40.4632
		LPB (FGGUB) R.2861 - 2. area	1.55823	18.8676	0.311347	0.0196077	6.80515	0.354816	10714.9	3884.48	263.621	378.478
		LPB (FGGUB) R.2861 - 3. area	4.11787	16.6159	0.342942	0.0195865	9.60494	0.542373	3720.71	2428.72	154.552	284.424
		average	3.5358	16.4052	0.382814	0.0197991	8.39979	0.472367	7217.82	4940.06	209.086	234.455
		STD	1.43725	2.1019	0.0797779	0.000285884	1.17572	0.0836252	3497.1	2591.28	54.5347	142.446
	114	LPB (FGGUB) Non catalogised - 1. area	3.37663	18.8676	0.337688	0.0174068	4.90356	0.233984	7106	1701.46	788.651	303.555
		LPB (FGGUB) Non catalogised - 2. area	2.68739	17.706	0.322865	0.0173751	4.55034	0.266489	4746.69	7473.35	343.275	871.55
		LPB (FGGUB) Non catalogised - 3. area	2.18026	35.6192	0.585067	0.0175251	4.05835	0.207562	4455.81	138.928	227.353	39.0159
		average	2.74809	24.0643	0.415206	0.0174357	4.50408	0.236011	5436.17	3104.58	453.093	404.707
		STD	0.4903	8.18431	0.120262	6.45469e-05	0.346602	0.0240997	1186.71	3154.36	241.949	347.325
	115	LPB (FGGUB) R.2747 - 1. area	0.944537	16.6159	0.32261	0.0165125	5.63143	0.333969	9333.45	6471.39	2618.07	447.101
		LPB (FGGUB) R.2747 - 2. area	1.47899	21.4245	0.61765	0.0168914	5.14453	0.221698	13688.4	5750.73	773.299	752.875
		LPB (FGGUB) R.2747 - 3. area	1.60015	20.1054	0.411842	0.0178096	8.53598	0.532207	6641.83	7111.06	355.011	364.798
		average	1.34122	19.3819	0.450701	0.0170712	6.43732	0.362625	9887.91	6444.39	1248.79	521.591
		STD	0.284828	2.02867	0.123544	0.000544567	1.49724	0.128374	2903.36	555.681	983.167	166.958
	116	LPB (FGGUB) R.2782 - 1. area	5.97076	119.13	0.960521	0.0188061	9.85052	0.608489	3361.18	7673.05	455.652	1461.32
		LPB (FGGUB) R.2782 - 2. area	11.119	29.437	0.625454	0.0181313	14.895	0.856465	1751.74	569.72	317.568	172.624
		LPB (FGGUB) R.2782 - 3. area	13.0178	33.4262	0.36937	0.0193523	13.1546	0.948159	4605.35	11534.4	870.049	1448.94
		average	10.0358	60.6644	0.651781	0.0187632	12.6334	0.804371	3239.42	6592.39	547.757	1027.63
		STD	2.97715	41.3734	0.242053	0.000499416	2.09213	0.143479	1168.16	4541.07	234.764	604.6
	117	LPB (FGGUB) R.2838 - 1. area	3.76786	21.4245	0.663084	0.0173009	5.75426	0.256461	4703.91	7146.55	453.72	2698.16
		LPB (FGGUB) R.2838 - 2. area	2.6495	16.6159	0.630648	0.017476	3.08946	0.198227	2271.38	2111.44	99.248	177.665
		LPB (FGGUB) R.2838 - 3. area	4.52954	12.0932	0.244702	0.0171549	3.13228	0.19788	5887.46	3801.84	308.186	506.452
		LPB (FGGUB) R.2838 - 4. area	2.3158	12.8866	0.274714	0.0161159	3.79334	0.218385	4047.05	4857.43	197.117	291.536
		LPB (FGGUB) R.2838 - 5. area	2.5741	17.706	0.297026	0.0161569	4.13032	0.24302	2826.4	7035.05	243.001	448.996
		average	3.16736	16.1452	0.422035	0.0168409	3.97993	0.222794	3947.24	4990.46	260.254	824.562
		STD	0.84397	3.39311	0.184609	0.000584322	0.971303	0.0236062	1297.05	1926.05	118.265	943.95
Edmontosaurus	118	CM12101 - 1. area	6.38719	11.3486	0.162092	0.018779	5.98997	0.356453	1948.8	1186.15	201.249	272.539
		average	6.38719	11.3486	0.162092	0.018779	5.98997	0.356453	1948.8	1186.15	201.249	272.539
		STD	0	0	0	0	0	0	0	0	0	0
	119	CM12101 - 1. area	3.85388	18.8676	0.225628	0.0185436	6.17178	0.337657	5764.32	3191.12	354.556	677.345
		average	3.85388	18.8676	0.225628	0.0185436	6.17178	0.337657	5764.32	3191.12	354.556	677.345
		STD	0	0	0	0	0	0	0	0	0	0
	120	CM12101 - 1. area	5.27417	12.8866	0.804378	0.0182775	18.2582	1.14901	10128.6	6340.64	515.965	2475.18
		average	5.27417	12.8866	0.804378	0.0182775	18.2582	1.14901	10128.6	6340.64	515.965	2475.18
		STD	0	0	0	0	0	0	0	0	0	0
	121	YPM3273 - 1. area	1.76173	12.0932	0.406203	0.0169917	5.14522	0.260393	8324.46	4523.32	721.682	745.071
		average	1.76173	12.0932	0.406203	0.0169917	5.14522	0.260393	8324.46	4523.32	721.682	745.071
		STD	0	0	0	0	0	0	0	0	0	0
	122	YPM3273 - 1. area	2.20572	18.8676	0.722824	0.0183627	7.15626	0.442606	20714	4465.54	1444.86	606.497
		average	2.20572	18.8676	0.722824	0.0183627	7.15626	0.442606	20714	4465.54	1444.86	606.497
		STD	0	0	0	0	0	0	0	0	0	0
	123	YPM3273 - 1. area	5.6267	25.9239	0.454841	0.0175703	18.2573	1.00457	5365.26	2091.5	784.842	594.214
		average	5.6267	25.9239	0.454841	0.0175703	18.2573	1.00457	5365.26	2091.5	784.842	594.214
		STD	0	0	0	0	0	0	0	0	0	0
	124	YPM3273 - 1. area	3.5619	18.8676	0.32701	0.0177154	12.5558	0.907384	6375.61	11381.5	854.954	1233.76
		average	3.5619	18.8676	0.32701	0.0177154	12.5558	0.907384	6375.61	11381.5	854.954	1233.76
		STD	0	0	0	0	0	0	0	0	0	0
	125	YPM3273 - 1. area	1.05768	16.6159	0.218605	0.0172557	9.78576	0.539665	14646.7	438.829	544.313	76.3212
		average	1.05768	16.6159	0.218605	0.0172557	9.78576	0.539665	14646.7	438.829	544.313	76.3212
		STD	0	0	0	0	0	0	0	0	0	0
	126	USNM4737 - 1. area	7.12925	35.6192	0.501142	0.0181404	7.01704	0.453506	2687.9	4150.89	437.608	651.727
		average	7.12925	35.6192	0.501142	0.0181404	7.01704	0.453506	2687.9	4150.89	437.608	651.727
		STD	0	0	0	0	0	0	0	0	0	0
	127	USNM4737 - 1. area	9.30387	33.4262	0.317566	0.0178929	5.68432	0.33591	7863.11	4293.79	1271.48	842.485
		average	9.30387	33.4262	0.317566	0.0178929	5.68432	0.33591	7863.11	4293.79	1271.48	842.485
		STD	0	0	0	0	0	0	0	0	0	0
	128	USNM4737 - 1. area	8.68411	22.8301	0.606989	0.018246	3.47145	0.214823	4320.88	3583.69	893.389	738.265
		average	8.68411	22.8301	0.606989	0.018246	3.47145	0.214823	4320.88	3583.69	893.389	738.265
		STD	0	0	0	0	0	0	0	0	0	0
	129	USNM4737 - 1. area	10.8778	18.8676	0.195337	0.018445	7.01055	0.443448	3334.59	2563.83	621.901	363.112
		average	10.8778	18.8676	0.195337	0.018445	7.01055	0.443448	3334.59	2563.83	621.901	363.112
		STD	0	0	0	0	0	0	0	0	0	0
	130	USNM4737 - 1. area	14.6638	35.6192	0.201475	0.017773	11.8805	0.73983	2926.32	5025.63	811.094	769.346
		average	14.6638	35.6192	0.201475	0.017773	11.8805	0.73983	2926.32	5025.63	811.094	769.346
		STD	0	0	0	0	0	0	0	0	0	0
	131	USNM4737 - 1. area	7.71815	20.1054	0.610358	0.0178345	5.33426	0.351724	3375.51	3356.15	523.95	499.718
		average	7.71815	20.1054	0.610358	0.0178345	5.33426	0.351724	3375.51	3356.15	523.95	499.718
		STD	0	0	0	0	0	0	0	0	0	0
	132	USNM4737 - 1. area	7.14641	37.956	0.612648	0.0174002	6.9928	0.463254	3793.21	4940.25	609.629	586.428
		average	7.14641	37.956	0.612648	0.0174002	6.9928	0.463254	3793.21	4940.25	609.629	586.428
		STD	0	0	0	0	0	0	0	0	0	0
	133	USNM4737 - 1. area	4.44235	27.6247	0.392223	0.0185045	4.61955	0.308388	3195.25	2905.37	337.513	564.94
		average	4.44235	27.6247	0.392223	0.0185045	4.61955	0.308388	3195.25	2905.37	337.513	564.94
		STD	0	0	0	0	0	0	0	0	0	0
	134	USNM4737 - 1. area	10.1492	22.8301	0.770787	0.0183307	12.3305	0.679113	4022.74	4195.98	749.474	521.179
		average	10.1492	22.8301	0.770787	0.0183307	12.3305	0.679113	4022.74	4195.98	749.474	521.179
		STD	0	0	0	0	0	0	0	0	0	0
	135	USNMV4808 - 1. area	5.78558	18.8676	0.170107	0.0170115	5.3739	0.304082	4223.66	2638.49	529.235	342.552
		average	5.78558	18.8676	0.170107	0.0170115	5.3739	0.304082	4223.66	2638.49	529.235	342.552
		STD	0	0	0	0	0	0	0	0	0	0
	136	USNMV4808 - 1. area	5.01651	25.9239	0.758489	0.0179931	8.59154	0.516254	6989.01	1347.14	1169	89.4164
		average	5.01651	25.9239	0.758489	0.0179931	8.59154	0.516254	6989.01	1347.14	1169	89.4164
		STD	0	0	0	0	0	0	0	0	0	0
	137	USNMV4808 - 1. area	2.82184	21.4245	0.28242	0.0174148	4.16509	0.257234	3331.73	3399.89	254.805	252.675
		average	2.82184	21.4245	0.28242	0.0174148	4.16509	0.257234	3331.73	3399.89	254.805	252.675
		STD	0	0	0	0	0	0	0	0	0	0
	138	USNMV4808 - 1. area	3.15509	59.2185	2.00934	0.0181501	9.20457	0.640861	7408.2	902.574	766.882	106.14
		average	3.15509	59.2185	2.00934	0.0181501	9.20457	0.640861	7408.2	902.574	766.882	106.14
		STD	0	0	0	0	0	0	0	0	0	0
	139	USNMV4808 - 1. area	2.08072	15.5929	0.327258	0.0159801	5.10941	0.332948	5476.18	4024.78	311.915	309.325
		average	2.08072	15.5929	0.327258	0.0159801	5.10941	0.332948	5476.18	4024.78	311.915	309.325
		STD	0	0	0	0	0	0	0	0	0	0
Maiasaura	140	YPM22400 - 1. area	14.6215	35.6192	0.410127	0.0178849	24.4002	1.58104	17964.6	3666.1	21437.1	2259.7
		average	14.6215	35.6192	0.410127	0.0178849	24.4002	1.58104	17964.6	3666.1	21437.1	2259.7
		STD	0	0	0	0	0	0	0	0	0	0
	141	YPM22400 - 1. area	19.2278	25.9239	0.335503	0.0186131	22.8156	1.7472	16368.2	1689.32	19330	416.427
		average	19.2278	25.9239	0.335503	0.0186131	22.8156	1.7472	16368.2	1689.32	19330	416.427
		STD	0	0	0	0	0	0	0	0	0	0
	142	YPM22400 - 1. area	26.544	29.437	0.153647	0.0174786	18.4818	0.894121	14374.8	1389.81	6353.45	77.0322
		average	26.544	29.437	0.153647	0.0174786	18.4818	0.894121	14374.8	1389.81	6353.45	77.0322
		STD	0	0	0	0	0	0	0	0	0	0
	143	YPM22400 - 1. area	24.0368	29.437	0.275106	0.0180873	25.5441	1.56556	1470.11	36.4057	852.759	4.8409
		average	24.0368	29.437	0.275106	0.0180873	25.5441	1.56556	1470.11	36.4057	852.759	4.8409
		STD	0	0	0	0	0	0	0	0	0	0
Dysalotosaurus	144	GPIT-PV 1713-22 - 1. area	33.5806	25.9239	0.259156	0.018775	11.2816	0.720513	2008.78	1813.54	712.243	818.929
		GPIT-PV 1713-22 - 2. area	36.2074	16.6159	0.0866613	0.0192748	9.1368	0.553134	1561.05	1628.07	486.796	417.445
		average	34.894	21.2699	0.172909	0.0190249	10.2092	0.636823	1784.91	1720.8	599.519	618.187
		STD	1.31339	4.65401	0.0862474	0.000249882	1.0724	0.0836897	223.864	92.7359	112.723	200.742
	145	GPIT-PV 1713-24 - 1. area	17.5744	52.1511	1.05115	0.017536	8.84872	0.478066	4934.85	2092.83	1004.77	661.34
		GPIT-PV 1713-24 - 2. area	8.30841	20.1054	0.293597	0.0179086	7.39707	0.446673	3475.54	3389.63	353.572	525.93
		GPIT-PV 1713-24 - 3. area	9.82625	18.8676	0.28082	0.0178586	6.85662	0.432347	3452.08	3676.29	749.857	734.495
		average	11.903	30.3747	0.541857	0.0177677	7.7008	0.452362	3954.16	3052.92	702.734	640.588
		STD	4.05788	15.4065	0.360165	0.000165142	0.841153	0.0190932	693.523	688.895	267.932	86.4013
	146	GPIT-PV 1713-25 - 1. area	16.2981	22.8301	0.192644	0.018485	14.6889	0.997894	3748.84	1542.61	629.825	877.459
		average	16.2981	22.8301	0.192644	0.018485	14.6889	0.997894	3748.84	1542.61	629.825	877.459
		STD	0	0	0	0	0	0	0	0	0	0
	147	GPIT-PV 1713-29 - 1. area	11.7351	21.4245	0.204673	0.0179302	10.9984	0.580458	3599.95	5643.16	713.037	1764.28
		GPIT-PV 1713-29 - 2. area	9.19604	35.6192	0.698674	0.0178361	10.9701	0.556436	2888.04	2685.33	817.344	1205.32
		GPIT-PV 1713-29 - 3. area	8.60935	29.437	0.384284	0.0179506	10.3406	0.522859	4454.4	4797.94	1201.77	2108.7
		GPIT-PV 1713-29 - 4. area	11.252	20.1054	0.187706	0.0179322	10.9671	0.584179	1342.54	1227.32	232.514	349.925
		average	10.1981	26.6465	0.368834	0.0179123	10.8191	0.560983	3071.23	3588.44	741.167	1357.06
		STD	1.32299	6.29187	0.20542	4.46787e-05	0.276486	0.0244512	1141.78	1737.47	345.5	664.858
	148	GPIT-PV 69062 - 1. area	17.5541	24.3278	0.199593	0.017454	11.9771	0.694657	4167.09	3748.76	1358.16	1223.07
		GPIT-PV 69062 - 2. area	8.57423	31.3683	0.345094	0.0171894	9.44984	0.558627	5047.49	5470.9	1000.55	3737.19
		GPIT-PV 69062 - 3. area	12.5097	25.9239	0.393026	0.0172944	11.4006	0.674435	5522.17	4410.59	1516.59	610.235
		average	12.8793	27.2067	0.312571	0.0173126	10.9425	0.642573	4912.25	4543.42	1291.76	1856.83
		STD	3.6753	3.01396	0.0822491	0.000108803	1.08139	0.0599302	561.414	709.307	215.839	1352.95
	149	GPIT-PV 69069 - 1. area	6.60105	21.4245	0.555766	0.0182372	13.2476	0.714237	13.3187	1129.45	3.12206	80.1497
		GPIT-PV 69069 - 2. area	10.094	40.4461	0.202646	0.0174791	6.69838	0.301958	5900.72	3666.46	1276.81	858.945
		average	8.34752	30.9353	0.379206	0.0178582	9.97299	0.508098	2957.02	2397.96	639.967	469.547
		STD	1.74647	9.51083	0.17656	0.000379038	3.27461	0.20614	2943.7	1268.51	636.845	389.398
	150	GPIT-PV 72391 - 1. area	14.0198	21.4245	0.390428	0.0180998	14.9534	0.956246	5882.96	9017.98	1770.48	3857.08
		average	14.0198	21.4245	0.390428	0.0180998	14.9534	0.956246	5882.96	9017.98	1770.48	3857.08
		STD	0	0	0	0	0	0	0	0	0	0
	151	GPIT-PV 72391 - 1. area	30.214	18.8676	0.269845	0.0165173	5.85973	0.368949	2248.55	3312.41	707.356	1394.71
		GPIT-PV 72391 - 2. area	18.5104	45.9273	0.955834	0.0177732	16.7211	1.1984	4746.26	647.451	2456.34	442.194
		GPIT-PV 72391 - 3. area	21.8253	31.3683	0.194632	0.0172705	8.1888	0.471349	3392.88	3483.84	959.624	1076.75
		average	23.5166	32.0544	0.473437	0.017187	10.2565	0.679566	3462.56	2481.24	1374.44	971.218
		STD	4.92536	11.0577	0.342486	0.000516109	4.66896	0.369245	1020.88	1298.57	771.919	395.959

## Sheet: 3D data for R
Taxon	Specimen	Catalogue number	Fractal complexity (Asfc)		Scale of max complexity (Smfc) (µm˛)		HAsfc9 (HAsfc9)		Length-scale anisotropy (epLsar)		Sxp (µm)		Vvv (µmł/µm˛)		Sda (µm˛)		Sha (µm˛)		Sdv (µmł)		Shv (µmł)
			Mean	SD	Mean	SD	Mean	SD	Mean	SD	Mean	SD	Mean	SD	Mean	SD	Mean	SD	Mean	SD	Mean	SD
Camptosaurus	1	USNM5818	16.4365	3.70963	25.5661	7.86011	0.217106	0.00758181	0.0180808	0.000164925	15.4007	2.42664	0.937984	0.141672	6261.71	2579.89	6114.06	3277.91	3507.21	1998.11	1735.12	421.152
	2	USNM5818	26.6697	11.7192	237.497	207.707	0.57324	0.293517	0.0182097	0.00064395	16.7849	6.36292	1.07409	0.413491	6072.69	4309.53	1582.28	1305.51	2969.36	1985.74	493.952	170.748
	3	USNM7081	13.6677	0.434424	40.4461	0	0.293982	0.0812325	0.0177498	0.00028839	12.9654	1.75013	0.78837	0.114869	5216.39	493.931	3265.09	783.289	2114.59	340.42	965.18	737.783
	4	YMP7416	13.8027	3.90778	12.8715	2.66301	0.259901	0.0265061	0.0185406	0.000271383	8.3713	0.481832	0.512161	0.0760586	4604.25	1317.03	4165.6	710	1860.48	2040.23	956.395	878.572
	5	YPM1880	11.4909	0	10.6499	0	0.168945	0	0.0183211	0	5.69278	0	0.316382	0	4986.83	0	3249.63	0	395.609	0	742.853	0
	6	YPM1880	23.0715	4.31275	21.6402	5.58931	0.296588	0.069814	0.0185916	0.00016405	23.6672	6.74089	1.43811	0.376789	2579.62	1253.6	2082.91	526.702	1488.38	743.012	317.199	289.282
	7	YPM1886	14.4653	1.40167	25.946	12.3335	0.340533	0.0942612	0.0177388	0.000329118	10.8421	1.30472	0.662162	0.0579432	4696.5	750.966	5752.39	1279.03	1056.27	254.317	1034.89	374.113
	8	YPM1886	14.5342	6.16796	14.5625	2.59586	0.213916	0.0505824	0.0183485	0.000119962	8.52545	2.84256	0.543504	0.231953	5350.27	979.592	4589.9	729.176	2155.56	1950.58	1112.64	442.03
	9	YPM1886	16.3005	4.21048	24.6541	6.54607	0.181699	0.0169226	0.0180026	9.49235e-05	13.9189	2.34481	0.818966	0.147642	5360.28	561.53	7757.76	4112.12	1608.61	178.542	3987.63	2985.12
	10	YPM1886	12.9752	9.29303	20.879	5.79297	0.383056	0.147433	0.0176005	0.000411552	8.10817	6.38897	0.495483	0.364412	3964.63	503.517	4409.51	2526.57	1665.9	1405.41	598.254	277.574
	11	YPM1886	13.6473	2.70575	17.0255	1.36791	0.21618	0.08276	0.0182025	0.000605545	7.63405	3.10666	0.514958	0.237543	4089.86	2439.85	4454.04	1363.58	1279.66	771.132	837.994	418.028
	12	YPM1886	10.7526	3.23154	20.9698	2.93431	0.306714	0.120269	0.0174622	0.000502574	9.14283	2.60602	0.571354	0.178598	4083.51	1241.99	3519.47	2010.47	1103.41	917.769	600.64	278.242
	13	YPM7416	25.8132	12.9105	10.0912	1.4351	0.378317	0.0939898	0.0190381	0.000708312	13.2827	11.5516	0.836713	0.765142	3531.19	2483.09	2284.63	399.627	977.196	622.767	704.314	672.835
	14	YPM7416	15.5566	5.74219	18.6873	2.92939	0.369886	0.113614	0.0188961	0.000582355	16.4976	3.19925	1.04234	0.230171	5783.47	1940.93	2338.64	957.064	2267.71	1078.93	559.771	349.827
	15	USNM5819	23.269	0	45.9273	0	0.365086	0	0.0178033	0	13.286	0	0.658273	0	4660.99	0	4808.01	0	1632.25	0	2514.1	0
	16	USNM5819	17.7988	3.93836	27.8481	3.52021	0.224617	0.0273866	0.0177986	0.000151037	12.8759	3.23435	0.804105	0.1919	3310.18	528.85	4987.08	317.049	1229.56	402.848	1124.28	389.366
Convolosaurus	17	SMU.72316	3.93984	0.571367	14.6158	3.0239	0.717405	0.243338	0.0168541	0.000994327	9.34014	1.59817	0.433531	0.0127655	3033.19	100.886	6401.81	3023.19	205.04	47.68	1113.9	656.978
	18	SMU.I-AZI	12.058	3.59402	27.2434	8.37578	1.67283	0.0991613	0.0180285	7.97935e-05	11.4	0.651566	0.773649	0.128947	7941.4	4780.86	5803.18	5252.75	4484.41	3826.9	1922.49	1463.74
	19	SMU.72316	11.505	0.212852	14.3545	2.26136	0.338789	0.172984	0.0173391	1.20625e-05	12.1891	1.62017	0.772295	0.121914	8958.16	3220.85	4993.35	2332.82	5868.22	3639.46	1124.15	127.503
	20	SMU.72316	13.8419	3.93972	11.3486	0	0.450749	0.150772	0.0170709	0.000490997	19.5316	5.6152	1.23118	0.340885	2952.4	2113.32	737.389	321.638	1135.52	1088.8	131.987	45.8869
	21	SMU.72316	4.79145	3.09459	21.3584	10.0098	0.503945	0.140457	0.0167151	8.67915e-05	10.9092	3.63021	0.612276	0.212531	11252	7450.93	4736.12	958.436	520.697	126.113	1128.72	963.378
	22	SMU.72316	8.52637	2.95124	21.2699	4.65401	0.348601	0.0487959	0.0172878	0.000242895	9.73908	2.23725	0.593817	0.177005	6382.1	2478.58	5011.62	2854.53	601.836	20.3448	1297.69	1102.9
	23	SMU.72316	10.0621	2.3714	17.8492	2.25627	0.654917	0.317274	0.0192585	0.000518006	12.4311	6.13597	0.632132	0.263334	18501.8	14661.2	6100.78	0	8607.35	8144.08	363.009	0
	24	SMU.72316	10.1544	1.63469	9.37893	0	0.251328	0.017343	0.0192691	0.000148126	8.25243	2.21929	0.455298	0.0866627	8086.47	3708.28	3933.39	2457.31	893.358	26.3579	904.288	231.051
	25	SMU.72316	4.13649	0	9.37893	0	0.387531	0	0.0180112	0	9.80754	0	0.647848	0	26550.4	0	5381.21	0	771.383	0	416.433	0
Cumnoria	26	OXFUM1.3303	6.09621	0.000941634	13.9823	2.63363	0.339241	0.0451045	0.0176633	0.000402918	15.6258	0.311554	0.907602	0.0364427	1908.25	0	883.428	731.181	215.702	0	244.15	214.159
	27	OXFUM1.3303	6.23453	0	9.37893	0	0.607301	0	0.0177497	0	18.3154	0	1.14277	0	4251.89	0	279.177	0	295.282	0	29.9094	0
	28	OXFUM1.3303	34.5133	0	16.6159	0	0.492618	0	0.0193987	0	15.186	0	0.848831	0	535.413	0	2427.94	0	169.026	0	330.199	0
Dryosaurus	29	CM3392	17.4182	0.767008	41.9416	3.98563	0.430024	0.0408691	0.0179934	0.000141752	13.8349	0.517679	0.813261	0.132479	4243.75	648.68	2952.48	1174.08	1378.5	122.456	481.343	142.811
	30	CM3392	10.4766	0	29.437	0	0.481199	0	0.0180054	0	8.56257	0	0.501493	0	5167.76	0	4627.62	0	1169.36	0	723.056	0
	31	CM3392	13.5311	2.54548	46.8988	32.4566	0.562845	0.140636	0.0181973	0.000186079	14.4583	1.7574	0.864528	0.160034	7562.47	1443.31	3746.09	2538.13	2632.93	1247.06	499.273	352.576
	32	CM3392	21.0062	0	25.9239	0	0.166776	0	0.0179213	0	14.2802	0	0.883765	0	2795.07	0	9876.71	0	570.416	0	840.35	0
	33	CM3392	36.4933	20.8341	198.583	246.721	0.472471	0.339973	0.0173399	0.000263106	24.4998	5.29989	1.44903	0.425786	3513.51	2011.27	1685.95	1300.06	2747.02	2759.29	353.563	178.288
	34	CM3392	12.6647	0.690465	19.723	3.10708	0.290481	0.0452396	0.0183088	0.00140514	11.8533	1.95358	0.699673	0.14785	4514.02	3581.12	2882.36	2576.72	1612.47	1237.18	1252.51	948.444
	35	CM3392	7.3053	0	20.1054	0	0.442644	0	0.0179641	0	15.1604	0	0.873187	0	7715.62	0	1706.41	0	1697.01	0	1251.69	0
	36	CM3392	18.5828	1.08178	36.6341	12.3063	0.269031	0.0699074	0.017494	0.000127115	19.1868	4.06759	1.11438	0.168287	7851.81	803.213	1101.41	578.475	4840.06	2405.77	417.039	266.293
	37	CM3392	13.1586	0	16.6159	0	0.410906	0	0.0179598	0	13.3019	0	0.677093	0	5729.93	0	4867.72	0	480.199	0	536.888	0
	38	CM3392	15.4922	0.634692	23.0265	6.41056	0.215365	0.0549938	0.0179289	0.000373966	11.7079	1.03118	0.597331	0.131534	5147.8	135.951	13664.9	448.321	1986.05	345.834	4612.32	2886.17
	39	CM3392	24.9843	4.18478	115.463	48.2198	0.281759	0.0120285	0.0182566	0.000472274	13.9032	0.038355	0.798113	0.0369543	4130.12	1002.35	3855.39	1682.63	3457.5	1546.3	1476.18	392.035
	40	CM3392	38.5258	17.8086	391.115	314.759	0.317005	0.0599198	0.0179753	0.000164227	21.1487	0.716596	1.30217	0.0887264	3093.96	1830.76	1177.44	230.591	1050.72	547.811	448.121	34.9075
	41	CM3392	29.4577	2.42276	26.1335	3.30348	0.829838	0.0282192	0.0185098	5.88494e-05	18.3846	0.64584	1.18427	0.0160906	2927.97	647.93	1287.45	454.06	1613.71	63.8138	401.197	170
	42	CM3392	15.9945	2.18573	19.0202	2.4043	0.258376	0.0343983	0.0173962	0.000230017	9.59245	1.35612	0.586227	0.102875	4849.29	901.77	922.696	789.91	1442.01	591.299	550.095	458.344
	43	YPM1876	18.3396	5.38452	197.151	178.245	0.509545	0.332646	0.0178245	0.000322771	16.9792	4.15842	1.13382	0.284839	5555.01	1938.94	2626.08	2156.54	3325.91	2834.02	858.223	725.719
	44	YPM1876	23.295	14.6366	874.975	1370.28	0.37273	0.130614	0.0177896	0.00015548	21.4105	13.3396	1.35955	0.869364	4202.08	1209.11	4559.81	1527.89	2380.55	3009.98	2521.29	2528.62
Hypsilophodon	45	NHMR192	35.9645	0	126.946	0	1.53139	0	0.0189781	0	41.1426	0	2.54531	0	2283.47	0	375.786	0	567.761	0	609.464	0
	46	NHMR192	59.3285	0	76.3561	0	0.567649	0	0.0176796	0	12.1598	0	0.776423	0	2031.63	0	1743.93	0	936.924	0	1774.8	0
	47	NHMR2472	11.8176	0	9.37893	0	0.993396	0	0.018872	0	17.0794	0	1.01687	0	2675.81	0	300.924	0	184.52	0	190.071	0
	48	NHMR5863	7.62292	0	12.8866	0	0.377102	0	0.0183323	0	10.8688	0	0.602076	0	2803.89	0	5813.23	0	155.593	0	242.361	0
	49	NHMR5863	11.0653	0	18.8676	0	0.483588	0	0.0173501	0	12.1132	0	0.645075	0	1961.64	0	319.438	0	517.652	0	278.054	0
	50	NHMR8367	51.6875	0	63.1036	0	0.723099	0	0.0190124	0	25.9233	0	1.84924	0	2345.04	0	905.742	0	979.462	0	473.897	0
	51	NHMR8367	17.8307	0	16.6159	0	0.391116	0	0.0183913	0	22.1449	0	1.09683	0	5549.63	0	4647.23	0	484.628	0	1715.5	0
	52	NHMR2471	7.5789	0.355487	12.8866	0	0.346773	0.115989	0.0169445	7.99948e-05	12.6844	8.77315	0.489248	0.271438	2139.49	2080.59	4788.13	738.433	162.216	89.9235	433.79	221.968
	53	NHMR2471	21.1071	0	98.4534	0	1.34637	0	0.0185865	0	22.7348	0	1.79897	0	132.01	0	207.677	0	114.604	0	171.184	0
	54	NHMR2477	30.2974	1.02189	45.0368	22.2067	0.402051	0.0985022	0.0185079	0.000504775	17.5765	1.97511	0.981024	0.155557	3343.42	3202.01	5463.87	2546.18	836.405	544.036	322.172	109.188
	55	NHMR2477	49.2296	0	2.46958	0	0.464545	0	0.0182903	0	42.3056	0	2.77918	0	571.369	0	748.362	0	859.381	0	905.788	0
	56	NHMR2477	48.1371	0	45.9273	0	1.29146	0	0.0185584	0	24.4577	0	1.55378	0	1858.89	0	1137.51	0	831.481	0	776.748	0
	57	NHMR2477	43.8442	0	29.437	0	1.11882	0	0.0176688	0	30.7894	0	2.72166	0	1224.74	0	1011.15	0	1217.93	0	836.468	0
	58	NHMR6372	30.2205	0	48.9404	0	0.770359	0	0.0174891	0	4.34788	0	0.24638	0	1203.59	0	5747.39	0	792.468	0	3295.4	0
	59	NHMR6372	24.6319	4.32328	48.3403	18.9033	0.823986	0.516628	0.0187591	0.00028154	12.5962	5.36519	0.74159	0.339194	1550.86	769.58	2174.84	1940.36	375.978	236.56	876.152	698.696
	60	NHMR8418	13.4488	0	17.706	0	0.252538	0	0.0181927	0	8.1102	0	0.361878	0	4821.87	0	1708.35	0	367.238	0	593.007	0
Iguanodon	61	R1709	33.3448	12.3276	24.1523	5.2847	0.250293	0.0458059	0.0173278	0.000457761	14.3565	3.48811	0.799181	0.279075	3127.94	161.75	1525.64	535.234	839.015	75.5849	346.786	79.606
	62	R1709	38.4944	7.32777	29.2115	16.2468	0.288667	0.0267492	0.018577	0.000292643	14.7155	4.54843	0.771933	0.201716	2853.66	414.453	2065.26	289.939	855.319	259.15	525.629	376.052
	63	R1709	32.2049	6.46894	24.7611	15.2415	0.312562	0.158422	0.0185779	0.000280923	12.1114	1.36996	0.713849	0.0705477	4624.9	3648.29	4015.3	1449.09	1098.04	836.681	614.254	327.533
	64	R1709	13.6958	2.14203	24.104	6.02471	0.218047	0.0477173	0.0176797	0.000898109	6.66527	2.09689	0.386125	0.117893	3267.31	1030.01	1387.67	938.926	566.069	281.163	164.258	39.8754
	65	R1709	7.88386	0	11.3486	0	0.211521	0	0.0165071	0	6.89124	0	0.37186	0	2873.21	0	4212.76	0	199.851	0	381.46	0
	66	NHMR6756	7.48422	5.22961	13.4382	3.23742	0.206132	0.0658137	0.0171149	0.00035267	5.1198	0.307437	0.284266	0.0342443	2875.51	1790.06	2707.18	1300.76	186.239	87.5511	192.601	87.8725
	67	NHMR1635	4.45345	1.32475	10.9103	2.25723	0.898266	0.689858	0.0176989	0.00015538	14.1089	8.60577	0.931865	0.752677	2841.8	0	3605.51	2904.13	75.8048	0	515.282	438.664
	68	NHMR1895	8.32944	3.09431	16.9527	3.55004	0.385849	0.117026	0.0172688	0.000825874	6.98853	2.98383	0.403433	0.195382	6923.82	5098.87	1901.95	1230.63	2218.08	3245.83	169.802	99.2779
	69	NHMR2382	5.23523	1.7076	12.955	2.62378	0.21797	0.0786931	0.0177737	0.000649579	6.83967	3.56035	0.410991	0.199261	6985.67	3688.94	6022.15	4437.25	2673.14	3123.37	3224.51	3733.73
	70	NHMR2387	19.7976	17.6778	24.6193	22.4145	0.542529	0.249704	0.0182732	0.000479629	27.1747	34.3794	1.30008	1.54734	7421.54	6407.92	2786.9	2372.73	2651.49	2344.37	330.174	152.907
	71	NHMR2387	13.0761	9.15498	14.7394	1.82071	0.344098	0.13946	0.0176447	0.000252803	6.71963	2.00395	0.379222	0.13118	2218.81	1650.32	1911.45	603.69	173.127	56.8986	263.941	108.833
	72	NHMR3428	12.0208	2.48773	15.9945	4.64915	0.289128	0.0289651	0.0179984	0.000384211	5.4285	1.60209	0.304402	0.0453334	4819.05	3527.14	3205.33	2803.91	973.821	623.949	876.06	718.212
	73	NHMR36500	4.35919	1.13061	15.3728	1.75802	0.229215	0.105456	0.0184362	0.00032861	3.32268	0.239651	0.206772	0.00558021	1591.09	587.552	1315.17	220.128	102.306	53.7492	96.6857	14.3096
	74	NHMR4700	5.79702	1.47755	16.765	2.20312	0.262924	0.112501	0.0185103	0.000811853	6.58556	2.26358	0.372515	0.123981	4562.87	3267.86	3789.79	2061.61	921.522	966.303	599.157	466.448
	75	NHMR604	5.67246	2.05789	10.7793	1.67022	0.356093	0.16328	0.0173295	0.00078103	2.46606	0.379855	0.155342	0.0258556	1957.78	1444.31	4527.73	2773	418.519	310.431	887.552	825.987
	76	NHMR754	3.97359	1.68545	22.0086	8.34126	0.47057	0.191596	0.0181559	0.000275405	3.52772	0.751483	0.221625	0.0420943	4133.89	1086.21	7879.82	5399.43	460.383	322.036	764.929	746.97
Mochlodon vorosi	77	2016.1601a	2.22286	0.877849	15.2063	3.7095	0.404728	0.101979	0.0173499	0.000366891	1.15302	0.401434	0.084321	0.0302442	769.594	344.189	834.824	444.699	58.1656	29.9744	45.0668	12.8148
	78	2016.1601b	2.87205	1.78442	12.9802	1.94001	0.325069	0.0950915	0.0176865	0.00057451	0.989165	0.344356	0.0708727	0.0268769	475.811	84.371	529.158	175.658	35.3579	15.4097	33.3914	8.94107
	79	2016.962	3.52007	0.481895	13.413	3.06552	0.285432	0.0910383	0.017482	0.000240414	1.07412	0.186413	0.077229	0.01091	657.909	107.163	571.746	76.8864	50.9163	4.06868	51.0189	9.42763
	80	PAL 2022.15.1.	3.67732	1.46966	19.0899	2.28113	0.361377	0.0334761	0.018168	0.000571404	1.50338	0.46382	0.111124	0.03382	328.935	130.904	263.168	96.5735	32.8442	7.964	24.1181	6.04949
	81	PAL 2022.16.1.	3.06052	0.926322	17.0545	2.67689	0.87569	0.31931	0.0183206	0.000739079	1.79429	0.363236	0.136376	0.0260166	588.89	142.983	407.359	150.676	58.5939	7.53728	41.3743	7.53657
Owenodon	82	NHMR2998	8.82721	5.12059	14.4115	1.59651	0.413996	0.180931	0.0174684	0.000229673	9.20196	0.610446	0.595844	0.0176327	8090.3	3501.42	934.792	385.107	1287.28	824.645	286.412	145.939
	83	NHMR2998	11.4468	0	45.9273	0	0.546794	0	0.0175075	0	7.87541	0	0.467953	0	6295	0	349.798	0	1345.95	0	225.824	0
	84	NHMR2998	11.5641	6.99064	20.0435	9.39354	0.459055	0.167603	0.0176879	6.22174e-05	8.99623	1.22982	0.54876	0.058265	5223.96	2372.88	3564.91	2449.65	328.756	21.8523	665.098	356.013
	85	NHMR2998	21.9029	11.1288	104.347	81.5174	0.437156	0.233963	0.0165355	0.000503179	11.6461	0.688636	0.713469	0.0230312	2890.72	852.207	1751.81	462.3	597.524	292.532	351.228	75.2129
Rhabdodon	86	MN166	14.7121	4.20062	191.655	251.583	1.04041	1.14271	0.017209	0.000629187	8.3258	5.36189	0.559477	0.394982	2041.34	1186.76	2553.28	1115.43	548.734	615.21	570.146	515.742
	87	MN227	17.4677	2.68314	22.3907	4.98246	0.172231	0.0271686	0.0179893	0.000285121	16.8518	8.54856	0.992662	0.564716	4086.46	370.796	3797.13	698.159	1129.89	245.737	2112.74	1710.9
	88	Mechin_No.504	16.4178	3.7195	14.9497	3.07777	0.220281	0.0387717	0.0185433	0.000272783	9.52286	3.18028	0.608534	0.221824	5257.26	548.269	2904.41	1376.71	983.497	560.61	541.685	288.643
	89	Mechin_No.506	14.168	1.70235	18.0933	6.24158	0.345248	0.121612	0.017486	0.000912812	12.9649	4.21518	0.815141	0.275934	6050.31	3142.72	1788.22	1293.04	1356.31	1108.36	386.884	172.458
	90	Mechin_No.724	6.07756	1.35113	14.9541	4.04803	0.211592	0.0100544	0.0170163	0.000609858	10.2288	2.07343	0.581669	0.131494	6215.66	1316.7	10362.7	2173.01	1561.52	1257.63	1489.11	1003.83
	91	Mechin_No.508	20.1649	8.718	161.887	205.444	0.310395	0.105645	0.0178822	0.000165147	12.872	2.71927	0.846925	0.214218	7369.21	2830.08	3006.66	1963.5	3273.82	1061.44	761.166	724.445
	92	Mechin_No.655	9.72161	1.93991	52.0365	48.4315	1.40756	1.77861	0.0181531	0.00106537	6.71136	2.28516	0.423379	0.0593745	5999.47	3598.27	4700.82	2831.03	933.832	535.475	617.008	234.527
Tenontosaurus dossi	93	SMU_2	1.66117	0.374866	10.3557	1.80507	0.329998	0.109476	0.0186428	0.000659289	11.0117	4.73933	0.73105	0.337576	2587.06	0	1196.94	799.788	98.3055	0	126.466	64.8622
	94	SMU.76268	5.17913	1.36726	11.4503	2.92929	0.285765	0.0552403	0.0174737	0.000486121	7.57141	0.74876	0.457363	0.0366354	7391.84	2971.95	5487.59	4008.26	991.973	471.049	818.228	754.054
	95	SMU.76267	8.58944	1.13431	24.1242	3.91796	0.223618	0.0396317	0.0174042	0.000369504	8.38655	2.45951	0.481187	0.128842	4908.11	1527.66	4177.95	809.376	1300.51	983.496	1104.84	509.624
	96	SMU.76269	7.73582	1.86439	24.5513	3.21949	0.225563	0.0280317	0.0181291	0.000270079	6.35714	0.280715	0.377642	0.0113716	3447.85	849.47	4999.95	2056.69	578.535	265.768	625.014	170.049
Tenontosaurus tilleti	97	YPM5456	7.86303	3.62584	22.692	10.7842	0.266847	0.0738241	0.0195005	0.000563765	4.72132	1.80891	0.268748	0.0730589	3607.88	2941.58	4032.16	1074.91	590.791	568.902	880.656	617.248
	98	YPM5456	8.34596	1.69154	15.0318	1.57335	0.331737	0.141075	0.0196392	0.000514955	6.78123	1.26176	0.387484	0.0711838	4984.26	958.768	6935.26	1133.73	690.031	334.669	1517.92	826.644
	99	YPM5456	4.48468	0.83025	16.9793	0.513879	0.232468	0.0951117	0.0181225	0.00120566	8.74298	4.37885	0.543891	0.299296	4672.16	3284.12	3759.93	3117.43	643.469	549.867	1239.54	1497.42
	100	YPM5456	16.127	7.26591	38.7293	34.2044	0.320083	0.117491	0.0186879	4.4958e-05	12.2315	8.3672	0.544853	0.327057	3824.64	1033.52	5460.91	1355.94	582.511	264.171	968.762	310.766
	101	YPM5456	3.61377	0.760918	14.1236	4.46559	0.24416	0.077063	0.01799	0.000285681	5.37325	0.623426	0.323549	0.0249986	3183.36	895.809	4046.52	1355.55	227.605	36.7922	378.187	168.617
	102	YPM5456	6.78596	1.98478	16.3702	3.84894	0.18687	0.0696749	0.0174046	0.000783945	5.79562	1.83176	0.309302	0.063919	4502.72	302.834	4180.99	570.899	571.969	144.375	690.717	328.053
	103	YPM5456	9.47098	6.55149	10.4592	0.815361	0.154568	0.0611371	0.0204149	0.000234387	5.47298	0.720975	0.327488	0.0500917	7578.51	4694.57	6985.62	3974.96	2638.46	2922.37	2197.1	1455
Thescelosaurus	104	CM.90336	15.7008	2.87845	15.4804	3.38722	0.545604	0.0622672	0.0174557	0.000207115	27.2689	11.2485	1.19687	0.520397	966.957	850.361	2217.51	1268.94	526.996	413.774	266.437	31.3109
	105	YPM55488	13.362	0.56474	27.0949	1.6561	0.308255	0.121116	0.0174129	0.000443557	14.5774	8.49812	0.848926	0.49943	5752.76	3670.63	5695.12	2113.58	2327.43	1834.25	800.404	239.475
	106	YPM55489	5.1107	0.946171	16.1044	0.511494	0.251292	0.0687793	0.0191313	0.000463458	14.0984	6.33929	0.963028	0.543031	12009.9	5379.28	7355.39	0	1813.07	1248.47	757.096	0
	107	YPM57177	21.7313	7.63517	43.2959	24.0013	0.464922	0.0784475	0.0177426	0.000463392	14.4865	5.06245	0.743992	0.236005	887.562	418.341	7682.86	5736.26	196.707	31.2665	1035.92	348.181
	108	YPM7435	4.63803	0.957204	12.1176	0.768962	0.220653	0.0242616	0.0171182	0.000170298	4.08348	0.164487	0.224932	0.0111391	2197.16	74.9174	2724.05	300.11	241.911	20.168	236.595	30.3594
Zalmoxes	109	LPB (FGGUB) R.2783	11.4526	5.79823	21.2413	8.00123	0.907126	0.755407	0.0176938	0.000835429	6.56037	1.51068	0.40781	0.110212	7625.2	4119.13	1527.13	1384.81	1440.26	683.479	460.402	258.721
	110	LPB (FGGUB) R.2781	14.2189	8.71803	43.0339	12.2952	0.81463	0.467441	0.0189033	0.000291829	9.83065	1.86749	0.580679	0.0931684	3972.91	1473.16	4413.95	596.839	1283.01	694.476	939.482	343.492
	111	LPB (FGGUB) R.2839	9.98007	3.56112	26.2389	4.06563	0.355132	0.0136313	0.0160063	0.000359927	18.3897	10.3388	0.998296	0.538537	6584.04	1874.42	6009.82	4215.35	1027.13	278.243	1161.92	1147.45
	112	LPB (FGGUB) R.2860	4.06102	1.29423	10.6921	0.928525	0.355044	0.0226335	0.0183669	0.000409058	9.51669	1.79705	0.548517	0.13219	4453.26	829.09	5860.55	3842.18	307.109	112.919	963.974	824.848
	113	LPB (FGGUB) R.2861	3.5358	1.43725	16.4052	2.1019	0.382814	0.0797779	0.0197991	0.000285884	8.39979	1.17572	0.472367	0.0836252	7217.82	3497.1	4940.06	2591.28	209.086	54.5347	234.455	142.446
	114	LPB (FGGUB) Non catalogised	2.74809	0.4903	24.0643	8.18431	0.415206	0.120262	0.0174357	6.45469e-05	4.50408	0.346602	0.236011	0.0240997	5436.17	1186.71	3104.58	3154.36	453.093	241.949	404.707	347.325
	115	LPB (FGGUB) R.2747	1.34122	0.284828	19.3819	2.02867	0.450701	0.123544	0.0170712	0.000544567	6.43732	1.49724	0.362625	0.128374	9887.91	2903.36	6444.39	555.681	1248.79	983.167	521.591	166.958
	116	LPB (FGGUB) R.2782	10.0358	2.97715	60.6644	41.3734	0.651781	0.242053	0.0187632	0.000499416	12.6334	2.09213	0.804371	0.143479	3239.42	1168.16	6592.39	4541.07	547.757	234.764	1027.63	604.6
	117	LPB (FGGUB) R.2838	3.16736	0.84397	16.1452	3.39311	0.422035	0.184609	0.0168409	0.000584322	3.97993	0.971303	0.222794	0.0236062	3947.24	1297.05	4990.46	1926.05	260.254	118.265	824.562	943.95
Edmontosaurus	118	CM12101	6.38719	0	11.3486	0	0.162092	0	0.018779	0	5.98997	0	0.356453	0	1948.8	0	1186.15	0	201.249	0	272.539	0
	119	CM12101	3.85388	0	18.8676	0	0.225628	0	0.0185436	0	6.17178	0	0.337657	0	5764.32	0	3191.12	0	354.556	0	677.345	0
	120	CM12101	5.27417	0	12.8866	0	0.804378	0	0.0182775	0	18.2582	0	1.14901	0	10128.6	0	6340.64	0	515.965	0	2475.18	0
	121	YPM3273	1.76173	0	12.0932	0	0.406203	0	0.0169917	0	5.14522	0	0.260393	0	8324.46	0	4523.32	0	721.682	0	745.071	0
	122	YPM3273	2.20572	0	18.8676	0	0.722824	0	0.0183627	0	7.15626	0	0.442606	0	20714	0	4465.54	0	1444.86	0	606.497	0
	123	YPM3273	5.6267	0	25.9239	0	0.454841	0	0.0175703	0	18.2573	0	1.00457	0	5365.26	0	2091.5	0	784.842	0	594.214	0
	124	YPM3273	3.5619	0	18.8676	0	0.32701	0	0.0177154	0	12.5558	0	0.907384	0	6375.61	0	11381.5	0	854.954	0	1233.76	0
	125	YPM3273	1.05768	0	16.6159	0	0.218605	0	0.0172557	0	9.78576	0	0.539665	0	14646.7	0	438.829	0	544.313	0	76.3212	0
	126	USNM4737	7.12925	0	35.6192	0	0.501142	0	0.0181404	0	7.01704	0	0.453506	0	2687.9	0	4150.89	0	437.608	0	651.727	0
	127	USNM4737	9.30387	0	33.4262	0	0.317566	0	0.0178929	0	5.68432	0	0.33591	0	7863.11	0	4293.79	0	1271.48	0	842.485	0
	128	USNM4737	8.68411	0	22.8301	0	0.606989	0	0.018246	0	3.47145	0	0.214823	0	4320.88	0	3583.69	0	893.389	0	738.265	0
	129	USNM4737	10.8778	0	18.8676	0	0.195337	0	0.018445	0	7.01055	0	0.443448	0	3334.59	0	2563.83	0	621.901	0	363.112	0
	130	USNM4737	14.6638	0	35.6192	0	0.201475	0	0.017773	0	11.8805	0	0.73983	0	2926.32	0	5025.63	0	811.094	0	769.346	0
	131	USNM4737	7.71815	0	20.1054	0	0.610358	0	0.0178345	0	5.33426	0	0.351724	0	3375.51	0	3356.15	0	523.95	0	499.718	0
	132	USNM4737	7.14641	0	37.956	0	0.612648	0	0.0174002	0	6.9928	0	0.463254	0	3793.21	0	4940.25	0	609.629	0	586.428	0
	133	USNM4737	4.44235	0	27.6247	0	0.392223	0	0.0185045	0	4.61955	0	0.308388	0	3195.25	0	2905.37	0	337.513	0	564.94	0
	134	USNM4737	10.1492	0	22.8301	0	0.770787	0	0.0183307	0	12.3305	0	0.679113	0	4022.74	0	4195.98	0	749.474	0	521.179	0
	135	USNMV4808	5.78558	0	18.8676	0	0.170107	0	0.0170115	0	5.3739	0	0.304082	0	4223.66	0	2638.49	0	529.235	0	342.552	0
	136	USNMV4808	5.01651	0	25.9239	0	0.758489	0	0.0179931	0	8.59154	0	0.516254	0	6989.01	0	1347.14	0	1169	0	89.4164	0
	137	USNMV4808	2.82184	0	21.4245	0	0.28242	0	0.0174148	0	4.16509	0	0.257234	0	3331.73	0	3399.89	0	254.805	0	252.675	0
	138	USNMV4808	3.15509	0	59.2185	0	2.00934	0	0.0181501	0	9.20457	0	0.640861	0	7408.2	0	902.574	0	766.882	0	106.14	0
	139	USNMV4808	2.08072	0	15.5929	0	0.327258	0	0.0159801	0	5.10941	0	0.332948	0	5476.18	0	4024.78	0	311.915	0	309.325	0
Maisaura	140	YPM22400	14.6215	0	35.6192	0	0.410127	0	0.0178849	0	24.4002	0	1.58104	0	17964.6	0	3666.1	0	21437.1	0	2259.7	0
	141	YPM22400	19.2278	0	25.9239	0	0.335503	0	0.0186131	0	22.8156	0	1.7472	0	16368.2	0	1689.32	0	19330	0	416.427	0
	142	YPM22400	26.544	0	29.437	0	0.153647	0	0.0174786	0	18.4818	0	0.894121	0	14374.8	0	1389.81	0	6353.45	0	77.0322	0
	143	YPM22400	24.0368	0	29.437	0	0.275106	0	0.0180873	0	25.5441	0	1.56556	0	1470.11	0	36.4057	0	852.759	0	4.8409	0
Dysalotosaurus	144	GPIT-PV 1713-22	34.894	1.31339	21.2699	4.65401	0.172909	0.0862474	0.0190249	0.000249882	10.2092	1.0724	0.636823	0.0836897	1784.91	223.864	1720.8	92.7359	599.519	112.723	618.187	200.742
	145	GPIT-PV 1713-24	11.903	4.05788	30.3747	15.4065	0.541857	0.360165	0.0177677	0.000165142	7.7008	0.841153	0.452362	0.0190932	3954.16	693.523	3052.92	688.895	702.734	267.932	640.588	86.4013
	146	GPIT-PV 1713-25	16.2981	0	22.8301	0	0.192644	0	0.018485	0	14.6889	0	0.997894	0	3748.84	0	1542.61	0	629.825	0	877.459	0
	147	GPIT-PV 1713-29	10.1981	1.32299	26.6465	6.29187	0.368834	0.20542	0.0179123	4.46787e-05	10.8191	0.276486	0.560983	0.0244512	3071.23	1141.78	3588.44	1737.47	741.167	345.5	1357.06	664.858
	148	GPIT-PV 69062	12.8793	3.6753	27.2067	3.01396	0.312571	0.0822491	0.0173126	0.000108803	10.9425	1.08139	0.642573	0.0599302	4912.25	561.414	4543.42	709.307	1291.76	215.839	1856.83	1352.95
	149	GPIT-PV 69069	8.34752	1.74647	30.9353	9.51083	0.379206	0.17656	0.0178582	0.000379038	9.97299	3.27461	0.508098	0.20614	2957.02	2943.7	2397.96	1268.51	639.967	636.845	469.547	389.398
	150	GPIT-PV 72391	14.0198	0	21.4245	0	0.390428	0	0.0180998	0	14.9534	0	0.956246	0	5882.96	0	9017.98	0	1770.48	0	3857.08	0
	151	GPIT-PV 72391	23.5166	4.92536	32.0544	11.0577	0.473437	0.342486	0.017187	0.000516109	10.2565	4.66896	0.679566	0.369245	3462.56	1020.88	2481.24	1298.57	1374.44	771.919	971.218	395.959
Camptosaurus (16 specimens)			16.8907	4.88191	35.9539	52.8876	0.29936	0.0994705	0.018149	0.000443167	12.3122	4.37797	0.750935	0.270565	4659.52	992.981	4085.06	1590.57	1706.98	752.29	1142.83	897.277
Convolosaurus (9 specimens)			8.77951	3.46873	16.3109	5.76757	0.591789	0.407814	0.0177594	0.000909557	11.5111	3.11597	0.683558	0.222997	10406.4	7199.98	4788.76	1596.63	2565.31	2843.37	933.63	522.158
Cumnoria (3 specimens)			15.6147	13.3635	13.3257	2.99073	0.47972	0.109815	0.0182706	0.000798504	16.3757	1.38329	0.966402	0.127001	2231.85	1534.4	1196.85	904.79	226.67	52.1243	201.42	126.261
Dryosaurus (16 specimens)			19.7954	8.59806	130.172	216.298	0.394437	0.157474	0.0179291	0.000308808	15.5165	4.29739	0.927368	0.285334	4937.51	1583.58	3846.28	3327.53	2024.03	1120.16	1076.45	1063.7
Hypsilophodon (16 specimens)			28.9883	16.7009	42.0845	33.9032	0.742765	0.390924	0.0182258	0.000602638	19.8147	10.7343	1.26285	0.818746	2281.08	1355.89	2318.35	2091.21	586.515	332.896	843.428	786.719
Iguanodon (16 specimens)			13.4889	11.0397	18.007	5.71996	0.342741	0.171102	0.0178046	0.000582277	8.93885	6.07105	0.500841	0.304175	3942.43	1770.35	3303.73	1738.28	900.795	843.361	622.067	714.629
Mochlodon vorosi (5 specimens)			3.07056	0.515428	15.5488	2.284	0.450459	0.216243	0.0178014	0.000380252	1.3028	0.301627	0.0959845	0.0244093	564.228	151.486	521.251	190.01	47.1756	11.0471	38.9939	9.37897
Owenodon (4 specimens)			13.4353	5.00975	46.1824	35.6226	0.464251	0.0502493	0.0172999	0.000448998	9.42991	1.37548	0.581506	0.0888627	5625	1881.73	1650.33	1212.36	889.877	0	382.14	169.277
Rhabdodon (7 specimens)			14.1042	4.4305	67.9952	70.264	0.529674	0.453289	0.0177541	0.000502435	11.0682	3.15994	0.689684	0.18454	5288.53	1615.32	4159.03	2672.91	1398.23	821.807	925.534	587.131
Tenontosaurus dossi (4 specimens)			5.79139	2.6946	17.6204	6.73023	0.266236	0.0444905	0.0179125	0.000507743	8.3317	1.7075	0.511811	0.132259	4583.71	1821.24	3965.61	1665.6	742.33	451.52	668.638	356.548
Tenontosaurus tilleti (7 specimens)			8.09877	3.80511	19.1979	8.66911	0.248105	0.0601015	0.0188228	0.000990964	7.01698	2.45163	0.386474	0.104962	4621.93	1342.86	5057.34	1305.58	849.262	743.566	1124.7	553.862
Thescelosaurus (5 specimens)			12.1086	6.50924	22.8186	11.411	0.358145	0.125978	0.0177721	0.000707825	14.9029	7.36077	0.79555	0.322559	4362.88	4212.12	5134.98	2282.97	1021.22	879.161	619.291	315.067
Zalmoxes (9 specimens)			6.72677	4.40696	26.4297	14.8469	0.528274	0.19777	0.0178756	0.00111674	8.91688	4.2237	0.51483	0.240945	5818.22	2053.12	4875.93	1572.13	752.943	464.725	726.524	307.335
Edmontosaurus (22 specimens)			5.85017	3.33293	24.1535	10.7043	0.503533	0.388403	0.017846	0.000637472	8.18663	4.0609	0.501778	0.24859	6191.64	4268.15	3679.41	2214.31	668.65	317.501	605.374	490.128
Maiasaura (4 specimens)			21.1075	4.57544	30.1043	3.49214	0.293596	0.0938924	0.018016	0.000408548	22.8104	2.68037	1.44698	0.327039	12544.4	6519.01	1695.41	1297.05	11993.3	8644.83	689.5	919.778
Dysalotosaurus (8 specimens)			16.5071	8.17146	26.5928	4.07081	0.353986	0.118471	0.0179559	0.00055849	11.1929	2.29382	0.679318	0.185797	3721.74	1170.97	3543.17	2263.26	968.737	417.366	1331	1044.05

## Sheet: 3D PCA results
	Analysis averaged per taxon								Analysis averaged per taxon
		PC1	PC2	PC3	PC4					PC1	PC2	PC3	PC4
	Standard deviation	1.2449	1.0902	0.9267	0.6348				Standard deviation	1.9187	1.4047	1.2650	1.1072
	Proportion of Variance	0.3874	0.2972	0.2147	0.1007				Proportion of Variance	0.3682	0.1973	0.1600	0.1226
	Cumulative Proportion	0.3874	0.6846	0.8993	1.0000				Cumulative Proportion	0.3682	0.5655	0.7255	0.8481
		PC1	PC2	PC3	PC4					PC1	PC2	PC3	PC4
	Asfc	-0.6308787	0.4066247	-0.1534145	0.6427382				Asfc	-0.43840261	0.14931927	-0.32288874	0.09588198
	Smfc	-0.6180970	0.0882312	0.5790321	-0.5243026				Smfc	-0.20787018	-0.04469374	-0.36648846	-0.45338582
	HAsfc	-0.4426509	-0.4205137	-0.7156327	-0.3392612				HAsfc	-0.04147870	0.37465162	-0.32390579	-0.31583755
	epLsar	0.1549463	0.8062505	-0.3592431	-0.4437299				epLsar	-0.08375542	-0.28554527	-0.20390849	0.71054735
									Sxp	-0.49391905	0.10054375	-0.04226091	0.09253209
									Vvv	-0.50032585	0.12838169	-0.03455591	0.08946767
									Sda	-0.28031019	-0.20237450	0.52031163	-0.30316390
									Sha	0.02699220	-0.61057138	-0.11859105	-0.24869158
									Sdv	-0.37720503	-0.02544071	0.50577813	0.03375757
									Shv	-0.19997422	-0.55929894	-0.26712507	-0.09568162
