# Supplementary material for: Trophic evolution in ornithopod dinosaurs revealed by dental wear
Source: Nat Commun. 2024 Aug 26;15:7330. doi: 10.1038/s41467-024-51697-9 (PMC11347701; doi:10.1038/s41467-024-51697-9)
Supplement: Supplementary file 8 — Source Data [file 41467_2024_51697_MOESM8_ESM.xlsx]

## Sheet: Figure 2b
Figure 2b: Tooth replacement and change of wear facet area in ornithopods. Log10 values of the wear facet area vs log10 body mass in some non-ornithopod genasaurian (Othnielosaurus, Hypysilophodon, Thescelosaurus, with dark blue) and selected ornithopod taxa (with light blue) (Source data Supplementary Table 1 and 2).
Column	Description
Taxon	Name of species
Higher-level taxon	Name of higher-level taxa
Age	Geological age of species
Body mass (kg) (estimated)	Estimated body mass from Benson et al. (2018)
Log 10 mean wear facet area (mm2) for one lower jaw quadrant	Log10 of wear facet area in a jaw quadrant measured in mm2
Taxon	Higher-level taxon	Age	Body mass (kg) (estimated)	log 10 mean wear facet area (mm2) for one lower jaw quadrant
Edmontonia rugosidens	Ankylosauria	Late Cretaceous, late Campanian	2256
Hungarosaurus tormai	Ankylosauria	Late Cretaceous, Santonian	688	2.65748
Pinacosaurus grangeri	Ankylosauria	Late Cretaceous, Santonian	1000
Camptosaurus dispar	Ornithopoda	Late Jurassic, Kimmeridgian-Tithonian	1323	2.72669
Dryosaurus altus	Ornithopoda	Late Jurassic, Kimmeridgian-Tithonian	169	2.37947
Tenontosaurus tilletti	Ornithopoda	Early Cretaceous, Albian	1019	3.18656
Zalmoxes sp.	Ornithopoda	Late Cretaceous, Maastrichtian	185	2.88835
Mochlodon vorosi	Ornithopoda	Late Cretaceous, Santonian	41	2.57054
Matheronodon provincialis	Ornithopoda	Late Cretaceous, late Campanian	947	3.40028
Rhabdodon sp.	Ornithopoda	Late Cretaceous, Campanian-Maastrichtian	947	3.19095
Iguanodon sp.	Ornithopoda	Early Cretaceous, Barremian	4500	3.60832
Hypsilophodon foxii	Genasauria	Early Cretaceous, late Barremian	24.1	2.14457
Edmontosaurus sp.	Ornithopoda	Late Cretaceous, Maastrichtian	6610	3.88929
Maiasaura sp.	Ornithopoda	Late Cretaceous, Campanian	3656
Triceratops sp.	Ceratopsia	Late Cretaceous, Maastrichtian	12000
Thescelosaurus sp.	Genasauria	Late Cretaceous, Maastrichtian	108	2.22686
Othnielosaurus sp.	Ornithischia	Late Jurassic, Kimmeridgian-Tithonian	16.5	1.99016
Cumnoria prestwichii	Ornithopoda	Late Jurassic, Kimmeridgian	185	2.8991
Owenodon hoggii	Ornithopoda	Early Cretaceous, Berriasian	185	2.80934
Convolosaurus marri	Ornithopoda	Early Cretaceous, Aptian	150	2.44037
Dysalotosaurus lettowvorbecki	Ornithopoda	Late Jurassic, Kimmeridgian-Tithonian
Tenontosaurus dossi	Ornithopoda	Early Cretaceous, late Aptian

## Sheet: Figure 3a,b,c,d,e & Figure 5
Figure 3: Plots showing the relationship between different dental parameters surveyed in this study among the sampled ornithischian dinosaurs (Source data Supplementary Table 1).
Figure 5: Composite figure illustrating the relationship of daily wear rate vs microwear features in some non-ornithopod genasaurian and selected ornithopod dinosaurs.
Column	Description
Taxon	Name of species
Higher-level taxon	Name of higher-level taxa
Age	Geological age of species
log10 body mass	Estimated body mass from Benson et al. (2018)
log10 worn crown/day	Log10 of worn amount of crown / day
log10 total volume of complete crown per jaw quadrant (mm3)	Log10 of wear facet area in a jaw quadrant measured in mm2
Mean enamel thickness on cutting edge (µm)	Mean enamel thickness on cutting edge (µm)
Taxon	Higher-level taxon	Age	log10 body mass	log10 worn crown/day	log10 total volume of complete crown per jaw quadrant (mm3)	Mean enamel thickness on cutting edge (µm)
Edmontonia rugosidens	Ankylosauria	Late Cretaceous, late Campanian	3.35334	0.536667	3.5563
Hungarosaurus tormai	Ankylosauria	Late Cretaceous, Santonian	2.83759	0.801632	3.45665	21.77
Pinacosaurus grangeri	Ankylosauria	Late Cretaceous, Santonian	3	-0.562293	2.90309	39.09
Camptosaurus dispar	Ornithopoda	Late Jurassic, Kimmeridgian-Tithonian	3.12156	2.07595	4.18799	97.34
Dryosaurus altus	Ornithopoda	Late Jurassic, Kimmeridgian-Tithonian	2.22789	1.66287	3.57413	48.92
Tenontosaurus tilletti	Ornithopoda	Early Cretaceous, Albian	3.00817	2.16445	4.28482	145.62
Zalmoxes sp.	Ornithopoda	Late Cretaceous, Maastrichtian	2.26717	1.19312	3.63073	86.67
Mochlodon vorosi	Ornithopoda	Late Cretaceous, Santonian	1.61278	1.07918	3.46361	44.53
Matheronodon provincialis	Ornithopoda	Late Cretaceous, late Campanian	2.97635	2.20276	4.86683	179
Rhabdodon sp.	Ornithopoda	Late Cretaceous, Campanian-Maastrichtian	2.97635	2.2335	4.57002	59.2
Iguanodon sp.	Ornithopoda	Early Cretaceous, Barremian	3.65321	2.935	5.43836	101.39
Hypsilophodon foxii	Genasauria	Early Cretaceous, late Barremian	1.38202	0.921166	2.96736	44.88
Edmontosaurus sp.	Ornithopoda	Late Cretaceous, Maastrichtian	3.8202	3.52634	5.22531	155
Maiasaura sp.	Ornithopoda	Late Cretaceous, Campanian	3.56301	3.31094	5.20303
Triceratops sp.	Ceratopsia	Late Cretaceous, Maastrichtian	4.07918	2.89862	4.83822
Thescelosaurus sp.	Genasauria	Late Cretaceous, Maastrichtian	2.03342	0.719393	2.85077	37.85
Othnielosaurus sp.	Ornithischia	Late Jurassic, Kimmeridgian-Tithonian	1.21748
Cumnoria prestwichii	Ornithopoda	Late Jurassic, Kimmeridgian	2.26717
Owenodon hoggii	Ornithopoda	Early Cretaceous, Berriasian	2.26717
Convolosaurus marri	Ornithopoda	Early Cretaceous, Aptian	2.17609
Dysalotosaurus lettowvorbecki	Ornithopoda	Late Jurassic, Kimmeridgian-Tithonian
Tenontosaurus dossi	Ornithopoda	Early Cretaceous, late Aptian

## Sheet: Figure 4a
Figure 4a: Results of the PCA of 2D and 3D microwear analyses in some non-ornithopod genasaurian (dark blue) and ornithopod dinosaurs (light blue) (Source data Supplementary Table 3). PCA of the scratch and pit parameters. Abbreviations: epLsar, exact-proportion length-scale anisotropy of relief; Asfc, area-scale fractal complexity; Smfc, scale of maximum complexity; HAsfc, heterogeneity of area-…
Column	Description
Taxon	Name of species
Specimen	ID for all specimen
Catalogue number	Catalogue number of the specimens
Pit%	Percentage of the pits
Pit length	Mean length of the pits
Pit width	Mean width of the pits
Scratch length	Mean length of the scratches
Scratch width	Mean width of the scratches
Taxon	Specimen	Catalogue number	Pit%	Pit length	Pit width	Scratch length	Scratch width
Camptosaurus	1	USNM5818	96.439	11.64	7.945	30.355	1.68
	2	USNM5818	87.4795	10.3333	6.75667	21.1967	2.36333
	3	USNM7081	80.6444	13.14	9.535	29.89	1.35
	4	YMP7416	67.3534	10.9733	6.23333	48.1567	2.53333
	5	YPM1880	88.5496	4.54	2.71	66.41	2.24
	6	YPM1880	95.7871	10.0567	6.67	32.5433	4.91
	7	YPM1886	91.6942	8.54333	5.24667	33.3067	3.71667
	8	YPM1886	86.947	8.57	5.37333	45.67	4.01667
	9	YPM1886	91.3762	8.89333	5.69	22.67	4.79
	10	YPM1886	84.813	11	6.4425	24.1825	3.58
	11	YPM1886	85.063	8.76	5.02333	21.65	2.13667
	12	YPM1886	88.4336	7.78	4.915	38.4075	2.7175
	13	YPM7416	61.3973	14.2633	7.68667	75.9467	8.30333
	14	YPM7416	76.2087	10.05	6.28	71.22	4.92333
	15	USNM5819	96.1039	14.85	8.97	22.69	4.9
	16	USNM5819	94.3793	10.255	6.915	24.485	4.045
Convolosaurus	17	SMU.72316	44.3475	7.15	4.07667	41.7967	1.58333
	18	SMU.I-AZI	77.8509	10.965	7.095	37.795	4.7
	19	SMU.72316	74.2821	10.27	5.85	29.655	2.205
	20	SMU.72316	41.7565	11.3	6.12	45.73	1.945
	21	SMU.72316	59.9364	10.56	6.285	25.135	1.82
	22	SMU.72316	83.9872	9.955	5.77	19.435	1.625
	23	SMU.72316	58.1731	9.105	5.275	42.58	1.315
	24	SMU.72316	30.6125	9.535	5	33.295	1.41
	25	SMU.72316	76.1905	19.38	11.6	27.48	1.68
Cumnoria	26	OXFUM1.3303	53.0216	8.915	4.78	24.67	1.73
	27	OXFUM1.3303	43.1579	7.2	4.35	31.87	1.55
	28	OXFUM1.3303	22.8916	11.63	6.51	45.27	1.82
Dryosaurus	29	CM3392	69.4196	13.295	8.445	33.635	2.21
	30	CM3392	64.2857	12.16	7.75	30.1	1.53
	31	CM3392	69.2006	11.73	6.78	27.5267	1.83667
	32	CM3392	87.1429	15.25	8.76	34.68	2.68
	33	CM3392	82.1318	15.8833	9.90667	27.6133	3.65
	34	CM3392	85.4307	7.61	5.09	19.855	1.405
	35	CM3392	66.0714	9.77	6.47	28.64	1.13
	36	CM3392	58.7535	16.915	10.83	31.315	1.295
	37	CM3392	62.963	11.77	7.59	28.13	1.36
	38	CM3392	48.9698	14.33	9.78	25.435	1.345
	39	CM3392	78.7179	16.67	10.275	31.95	2.04
	40	CM3392	78.3333	16.4	10.135	21.15	2.295
	41	CM3392	55.849	13.135	8.37	28.995	1.91
	42	CM3392	71.8205	12.03	7.255	28.585	1.485
	43	YPM1876	84.47	10.266	6.412	22.642	1.904
	44	YPM1876	85.8213	11.295	7.4075	26	1.755
Hypsilophodon	45	NHMR192	84.6154	10.5	5.39	23.52	2.15
	46	NHMR192	84.375	12.51	7.28	32.62	4.24
	47	NHMR2472	4.34783	6.69	3.4	52.44	1.46
	48	NHMR5863	45	5.88	3.07	55.23	1.93
	49	NHMR5863	65	6.79	4.25	50.9	3.01
	50	NHMR8367	68.1818	13.13	7.13	40.31	2.84
	51	NHMR8367	44.8276	9.74	4.91	59.24	2.01
	52	NHMR2471	30.842	8.595	4.71	49.69	1.825
	53	NHMR2471	24.1667	4.85	2.91	34.75	1.37
	54	NHMR2477	71.8583	9.695	5.175	30.6	2.09
	55	NHMR2477	92.5926	8.43	5.14	19.9	1.32
	56	NHMR2477	77.3585	12.22	6.92	27.25	2.24
	57	NHMR2477	59.6774	7.97	4.93	43.12	3.25
	58	NHMR6372	55.7692	10.57	5.37	31.35	1.88
	59	NHMR6372	82.0685	7.76	4.57	24.265	1.95
	60	NHMR8418	40	6.82	3.79	35.77	2.54
Iguanodon	61	R1709	77.975	7.685	4.33	36.685	2.765
	62	R1709	56.9039	9.36667	6.19667	35.8633	1.81333
	63	R1709	79.4327	8.80667	5.15	46.59	2.08333
	64	R1709	63.502	4.67667	2.93333	43.7333	2.88
	65	R1709	19.4915	5.86	3.7	32.51	1.57
	66	NHMR6756	40.7774	9.3425	4.585	35.385	1.9025
	67	NHMR1635	34.3663	7.55667	4.26333	39.11	1.7
	68	NHMR1895	59.8388	12.9875	8.34	35.89	1.9325
	69	NHMR2382	74.1618	16.115	9.7725	49.24	5.3025
	70	NHMR2387	80.7617	11.285	6.94	81.9125	6.4675
	71	NHMR2387	56.8087	12.715	6.9425	50.2425	2.8825
	72	NHMR3428	70.0181	15.5	8.63	47.1975	2.7725
	73	NHMR36500	51.3297	13.66	7.43	42.13	2.86
	74	NHMR4700	79.0317	19.52	9.9275	52.26	5.685
	75	NHMR604	30.7318	5.72333	3.33667	59.8567	2.29
	76	NHMR754	43.007	6.8	4.09	32.73	1.42667
Mochlodon vorosi	77	2016.1601a	75.0453	11.2478	6.35277	71.1891	5.54108
	78	2016.1601b	86.6071	13.8734	8.33232	113.77	8.13354
	79	2016.962	82.3903	11.2644	6.72549	63.2958	4.87018
	80	PAL 2022.15.1.	85.8145	12.5233	7.45436	74.759	5.2429
	81	PAL 2022.16.1.	82.8699	13.0865	7.44773	67.573	4.35335
Owenodon	82	NHMR2998	71.637	12.39	6.62333	37.0933	2.75667
	83	NHMR2998	92.9293	10.48	5.73	17.51	3.16
	84	NHMR2998	86.7299	10.135	5.365	34.09	3.175
	85	NHMR2998	77.0304	11.985	6.055	34.39	3.67
Rhabdodon	86	MN166	57.6766	12.3867	6.48	37.4633	2.91
	87	MN227	62.2262	12.7133	6.22333	37.3433	3.42667
	88	Mechin_No.504	68.2928	9.07	4.74	43.4433	2.97333
	89	Mechin_No.506	80.1148	13.29	6.91333	32.9933	4.01667
	90	Mechin_No.724	82.9408	13.5667	7.44667	34.7733	3.23333
	91	Mechin_No.508	83.6896	13.38	7.94667	27.08	3.29
	92	Mechin_No.655	76.6699	11.9375	6.6	38.5525	3.1025
Tenontosaurus dossi	93	SMU_2	80.1884	7.49	4.57333	73.2633	2.87667
	94	SMU.76268	67.585	12.6	6.9	42.32	2.9
	95	SMU.76267	85.3746	13.03	7.15333	23.5567	3.49
	96	SMU.76269	72.4851	13.0733	7.06333	32.6533	3.37667
Tenontosaurus tilleti	97	YPM5456	67.189	9.8175	4.9075	52.96	4.235
	98	YPM5456	70.5009	9.71	4.70667	52.85	4.15
	99	YPM5456	70.4121	12.46	6.33	47.6467	3.89
	100	YPM5456	73.0074	8.77667	4.32333	35.2733	3.48333
	101	YPM5456	77.5419	9.62	5.07333	53.5767	4.96667
	102	YPM5456	82.7666	8.85333	4.93333	51.75	3.90667
	103	YPM5456	52.1521	8.48333	4.18333	58.9667	4.1
Thescelosaurus	104	CM.90336	77.1985	8.31	4.46	36.16	3.47
	105	YPM55488	73.3681	11.1067	5.52667	28.6667	3.26667
	106	YPM55489	84.3145	11.895	6.4	32.88	3.83
	107	YPM57177	71.5536	10.5533	5.38	19.2667	2.80333
	108	YPM7435	76.6972	10.46	5.76	33.13	3.525
Zalmoxes	109	LPB (FGGUB) R.2783	64.8221	8.09	4.5575	26.385	2.415
	110	LPB (FGGUB) R.2781	63.2471	10.4767	5.98667	24.4133	2.62
	111	LPB (FGGUB) R.2839	81.282	8.37667	4.93333	25.0667	3.33667
	112	LPB (FGGUB) R.2860	62.1196	7.10333	4.05333	36.0433	2.76333
	113	LPB (FGGUB) R.2861	43.6238	8.01667	4.23	29.81	1.85
	114	LPB (FGGUB) Non catalogised	76.7353	5.89333	3.57333	32.97	3.05667
	115	LPB (FGGUB) R.2747	61.6151	10.91	6.69333	23.9733	1.88
	116	LPB (FGGUB) R.2782	30.5873	11.32	6.15667	26.0533	2.13
	117	LPB (FGGUB) R.2838	66.137	7.392	4.276	38.596	3.114
Edmontosaurus	118	CM12101	38.0952	7.93	4.13	27.95	2.24
	119	CM12101	67.8899	5.78	3.61	34	1.41
	120	CM12101	46.1538	5.38	3.79	38.09	1.81
	121	YPM3273	63	5.44	3.35	24.59	1.23
	122	YPM3273	74.7253	7.13	4.64	17.54	1.44
	123	YPM3273	94.2308	8.73	5.22	27.93	3.8
	124	YPM3273	96.2963	7.63	4.49	27.28	4.69
	125	YPM3273	67.0886	7.39	4.44	31.54	2.14
	126	USNM4737	98.3051	10.65	6.44	68.68	15.13
	127	USNM4737	77.5	7.27	4.44	16.47	1.64
	128	USNM4737	64.2105	8.46	4.2	17.04	2.16
	129	USNM4737	54.1667	9.01	4.75	34.32	2.77
	130	USNM4737	38.2716	8.12	3.97	40.18	2.3
	131	USNM4737	65.6	7.27	4.32	17.03	1.87
	132	USNM4737	63.3588	6.47	3.82	29.78	2.03
	133	USNM4737	61.2403	8.06	4.48	16.37	2.3
	134	USNM4737	61.2403	8.06	4.48	16.37	2.3
	135	USNMV4808	77.1429	10.06	5.64	42.22	2.23
	136	USNMV4808	55.6522	9.38	5.66	38.5	2
	137	USNMV4808	79.6296	7.78	4.14	37.58	3.48
	138	USNMV4808	61.165	5.04	3.1	37.29	2.14
	139	USNMV4808	37.3832	6.4	3.66	30.58	2.44
Maisaura	140	YPM22400	63.8298	13.1	6.99	21.38	1.44
	141	YPM22400	88.764	9.37	5.54	40.1	3.39
	142	YPM22400	86.1386	8.7	5.09	28.07	3.4
	143	YPM22400	90.566	8.99	5.87	14.15	2.03
Dysalotosaurus	144	GPIT-PV 1713-22	84.8699	6.98	4	51.9	4.225
	145	GPIT-PV 1713-24	90.9867	6.28667	3.6	25.8767	2.88
	146	GPIT-PV 1713-25	91.9355	6.49	4.03	26.43	4.61
	147	GPIT-PV 1713-29	90.085	9.8575	5.9225	26.2025	2.8675
	148	GPIT-PV 69062	87.3647	8.17	4.74667	17.5967	2.18333
	149	GPIT-PV 69069	93.1989	5.805	3.68	34.195	3.19
	150	GPIT-PV 72391	91.1765	7.97	4.61	37.83	6.82
	151	GPIT-PV 72391	89.1823	8.16	4.84667	33.7933	4.31333

## Sheet: Figure 4b
Figure 4b: Results of the PCA of 2D and 3D microwear analyses in some non-ornithopod genasaurian (dark blue) and ornithopod dinosaurs (light blue) (Source data Supplementary Table 3). PCA of the four basic 3D parameters. Abbreviations: epLsar, exact-proportion length-scale anisotropy of relief; Asfc, area-scale fractal complexity; Smfc, scale of maximum complexity; HAsfc, heterogeneity of area-sc…
Column	Description
Taxon	Name of species
Number of specimens	Number of specimens measured in one taxon
Fractal complexity (Asfc)	Fractal complexity (Asfc)
Scale of max complexity (Smfc) (µm)	Scale of max complexity (Smfc) (µm)
HAsfc9 (HAsfc9)	HAsfc9 (HAsfc9)
Length-scale anisotropy (epLsar)	Length-scale anisotropy (epLsar)
Taxon	Number of specimens	Fractal complexity (Asfc)	Scale of max complexity (Smfc) (µm)	HAsfc9 (HAsfc9)	Length-scale anisotropy (epLsar)
Camptosaurus	16 specimens	16.8907	35.9539	0.29936	0.018149
Convolosaurus	9 specimens	8.77951	16.3109	0.591789	0.0177594
Cumnoria	3 specimens	15.6147	13.3257	0.47972	0.0182706
Dryosaurus	16 specimens	19.7954	130.172	0.394437	0.0179291
Hypsilophodon	16 specimens	28.9883	42.0845	0.742765	0.0182258
Iguanodon	16 specimens	13.4889	18.007	0.342741	0.0178046
Mochlodon vorosi	5 specimens	3.07056	15.5488	0.450459	0.0178014
Owenodon	4 specimens	13.4353	46.1824	0.464251	0.0172999
Rhabdodon	7 specimens	14.1042	67.9952	0.529674	0.0177541
Tenontosaurus dossi	4 specimens	5.79139	17.6204	0.266236	0.0179125
Tenontosaurus tilleti	7 specimens	8.09877	19.1979	0.248105	0.0188228
Thescelosaurus	5 specimens	12.1086	22.8186	0.358145	0.0177721
Zalmoxes	9 specimens	6.72677	26.4297	0.528274	0.0178756
Edmontosaurus	22 specimens	5.85017	24.1535	0.503533	0.017846
Maiasaura	4 specimens	21.1075	30.1043	0.293596	0.018016
Dysalotosaurus	8 specimens	16.5071	26.5928	0.353986	0.0179559
